# Supplementary material for: A methodology for multivariate phenotype-based genome-wide association studies to mine pleiotropic genes
Source: BMC Syst Biol. 2011 Dec 14;5(Suppl 2):S13. doi: 10.1186/1752-0509-5-S2-S13 (PMC3287479; doi:10.1186/1752-0509-5-S2-S13)
Supplement: Additional file 1 — Description of traits. A table shows 52 traits and their description and measurement. [file 1752-0509-5-S2-S13-S1.xls]

## Sheet: KARE_phenotype52_Description
Description of traits
Variable	Description	Measurement
area	area	1=Ansung, 2=Ansan
age	age	Year
sex	sex	1=Male, 2=Female
height	height	cm
bmi	Body Mass Index	kg/m2
waist	Waist	cm
hip	Hip	cm
whr	Waist Hip Ratio
weight	Weight	kg
sbp0	Systolic Blood Pressure (sitting position)	mmHg
dbp0	Diastolic Blood Pressure (sitting position)	mmHg
sbp	Systolic Blood Pressure (lying position)	mmHg
dbp	Diastolic Blood Pressure (lying position)	mmHg
sub	Subscapular	mm
sup	Suprailiac	mm
pllie	Pulse Rate	BPM (beats per minute)
ds	Distal Radius SOS (for bone density measure)
ms	Midshaft Tibia SOS (for bone density measure)
hdl	High Density Lipoprotein Cholesterol	mg/dl
tchl	Total Cholesterol (Total cholesterol = HDL + LDL + VLDL(Triglycerides x 0.20))	mg/dl
tg	Triglyceride	mg/dl
ldl	Low Density Lipoprotein Cholesterol (LDL = TC - HDL - TG/5.0 )	mg/dl
nonhdl	Total Cholesterol-hdl (LDL+VLDL)	mg/dl
t_hdl	Total Cholesterol/hdl
glu0	Fasting Blood Glucose	mg/dl
glu60	Blood Glucose (OGTT after 60 min)	mg/dl
glu120	Blood Glucose (OGTT after 120 min)	mg/dl
ins0	Fasting Blood Insulin	µIU/ml
ins60	Blood Insulin (OGTT after 60 min)	µIU/ml
ins120	Blood Insulin (OGTT after 120 min)	µIU/ml
hba1c	Glycosylated Hemoglobin	%
wbc_b	White Blood Cells	103/µL
rbc_b	Red Blood Cells	106/µL
SONA	Sodium	mmol/L
POTA_K	Potassium	mmol/L
CHL_CI	Chloride	mmol/L
HB	Hemoglobin (Hb)	g/dl
CRP	C-reactive protein	mg/dl
RENIN	Renin	ng/ml/hr
PLAT	Platlet	103/µL
SP1_3	Spirometry - FVC_%PRED
SP2_3	Spirometry - FEV1_%PRED
SP3_1	Spirometry - FEV1/FVC_PRED
AST	AST(SGOT)	IU/L
ALT	ALT (SGPT)	IU/L
r_gtp	r-GTP	IU/L
homa	Homa
bun	Blood Urea Nitrogen	mg/dl
creatn	Creatine	mg/dl
hct	Hematocrit	%
ph	Urine/PH
sg	Urine - Specific Gravity

## Sheet: Discritization
Discritization
min value		bin name		max value
		AREA1		1
		AREA2		2
		SEX1		1
		SEX2		2
		AGE1	<	43
43	<=	AGE2	<=	47
47	<	AGE3	<=	54
54	<	AGE4	<=	61
61	<	AGE5
		BMI1	<	21.74
21.74	<=	BMI2	<=	23.56
23.56	<	BMI3	<=	25.15
25.15	<	BMI4	<=	26.83
26.83	<	BMI5
		BUN1	<	11.1
11.1	<=	BUN2	<=	13
13	<	BUN3	<=	14.7
14.7	<	BUN4	<=	16.9
16.9	<	BUN5
		CHL_CI1	<	101
101	<=	CHL_CI2	<=	103
103	<	CHL_CI3	<=	104
104	<	CHL_CI4	<=	105
105	<	CHL_CI5
		DBP1	<	66
66	<=	DBP2	<=	71.33
71.33	<	DBP3	<=	78
78	<	DBP4	<=	84.67
84.67	<	DBP5
		DBP01	<	71
71	<=	DBP02	<=	77
77	<	DBP03	<=	84
84	<	DBP04	<=	90
90	<	DBP05
		DS1	<	4023
4023	<=	DS2	<=	4121
4121	<	DS3	<=	4201
4201	<	DS4	<=	4309
4309	<	DS5
		GLU01	<	77
77	<=	GLU02	<=	81
81	<	GLU03	<=	85
85	<	GLU04	<=	93
93	<	GLU05
		GLU1201	<	91
91	<=	GLU1202	<=	108
108	<	GLU1203	<=	125
125	<	GLU1204	<=	153
153	<	GLU1205
		GLU601	<	112
112	<=	GLU602	<=	133
133	<	GLU603	<=	156
156	<	GLU604	<=	188
188	<	GLU605
		HB1	<	12.3
12.3	<=	HB2	<=	13.1
13.1	<	HB3	<=	13.9
13.9	<	HB4	<=	15
15	<	HB5
		HBA1C1	<	5.3
5.3	<=	HBA1C2	<=	5.5
5.5	<	HBA1C3	<=	5.7
5.7	<	HBA1C4	<=	5.9
5.9	<	HBA1C5
		HCT1	<	37.2
37.2	<=	HCT2	<=	39.5
39.5	<	HCT3	<=	42
42	<	HCT4	<=	45.2
45.2	<	HCT5
		HDL1	<	37
37	<=	HDL2	<=	42
42	<	HDL3	<=	47
47	<	HDL4	<=	53
53	<	HDL5
		HEIGHT1	<	152
152	<=	HEIGHT2	<=	156.9
156.9	<	HEIGHT3	<=	162.1
162.1	<	HEIGHT4	<=	168.5
168.5	<	HEIGHT5
		HIP1	<	89
89	<=	HIP2	<=	92.33
92.33	<	HIP3	<=	95.33
95.33	<	HIP4	<=	98.57
98.57	<	HIP5
		INS01	<	4.7
4.7	<=	INS02	<=	6.2
6.2	<	INS03	<=	7.6
7.6	<	INS04	<=	9.8
9.8	<	INS05
		INS1201	<	7.8
7.8	<=	INS1202	<=	15.5
15.5	<	INS1203	<=	24
24	<	INS1204	<=	42
42	<	INS1205
		INS601	<	9
9	<=	INS602	<=	18.5
18.5	<	INS603	<=	30.3
30.3	<	INS604	<=	48.6
48.6	<	INS605
		LDL1	<	88.8
88.8	<=	LDL2	<=	108.2
108.2	<	LDL3	<=	125.2
125.2	<	LDL4	<=	143.8
143.8	<	LDL5
		MS1	<	3789
3789	<=	MS2	<=	3888
3888	<	MS3	<=	3960
3960	<	MS4	<=	4043
4043	<	MS5
		NONHDL1	<	115
115	<=	NONHDL2	<=	137
137	<	NONHDL3	<=	154
154	<	NONHDL4	<=	175
175	<	NONHDL5
		PLAT1	<	219
219	<=	PLAT2	<=	249
249	<	PLAT3	<=	277
277	<	PLAT4	<=	316
316	<	PLAT5
		PLLIE1	<	58.67
58.67	<=	PLLIE2	<=	61.33
61.33	<	PLLIE3	<=	64.67
64.67	<	PLLIE4	<=	69.33
69.33	<	PLLIE5
		POTA_K1	<	4.2
4.2	<=	POTA_K2	<=	4.4
4.4	<	POTA_K3	<=	4.6
4.6	<	POTA_K4	<=	4.8
4.8	<	POTA_K5
		RBC_B1	<	3.98
3.98	<=	RBC_B2	<=	4.25
4.25	<	RBC_B3	<=	4.53
4.53	<	RBC_B4	<=	4.83
4.83	<	RBC_B5
		RENIN1	<	0.73
0.73	<=	RENIN2	<=	1.51
1.51	<	RENIN3	<=	2.35
2.35	<	RENIN4	<=	4.06
4.06	<	RENIN5
		SBP1	<	102.67
102.67	<=	SBP2	<=	110.67
110.67	<	SBP3	<=	119.33
119.33	<	SBP4	<=	132.67
132.67	<	SBP5
		SBP01	<	105
105	<=	SBP02	<=	115
115	<	SBP03	<=	125
125	<	SBP04	<=	137
137	<	SBP05
		SONA1	<	141
141	<=	SONA2	<=	142
142	<	SONA3	<=	144
144	<	SONA4	<=	145
145	<	SONA5
		SP1_31	<	94
94	<=	SP1_32	<=	102
102	<	SP1_33	<=	109
109	<	SP1_34	<=	117
117	<	SP1_35
		SP2_31	<	98
98	<=	SP2_32	<=	107
107	<	SP2_33	<=	117
117	<	SP2_34	<=	126
126	<	SP2_35
		SUB1	<	14
14	<=	SUB2	<=	19
19	<	SUB3	<=	25
25	<	SUB4	<=	32.33
32.33	<	SUB5
		SUP1	<	16
16	<=	SUP2	<=	22
22	<	SUP3	<=	27.67
27.67	<	SUP4	<=	35
35	<	SUP5
		TCHL1	<	161
161	<=	TCHL2	<=	181
181	<	TCHL3	<=	199
199	<	TCHL4	<=	221
221	<	TCHL5
		TG1	<	90
90	<=	TG2	<=	116
116	<	TG3	<=	148
148	<	TG4	<=	190
190	<	TG5
		T_HDL1	<	3.4
3.4	<=	T_HDL2	<=	4
4	<	T_HDL3	<=	4.6
4.6	<	T_HDL4	<=	5.26
5.26	<	T_HDL5
		WAIST1	<	75
75	<=	WAIST2	<=	80
80	<	WAIST3	<=	84
84	<	WAIST4	<=	89
89	<	WAIST5
		WBC_B1	<	5.1
5.1	<=	WBC_B2	<=	5.9
5.9	<	WBC_B3	<=	6.7
6.7	<	WBC_B4	<=	7.9
7.9	<	WBC_B5
		WEIGHT1	<	54
54	<=	WEIGHT2	<=	59.7
59.7	<	WEIGHT3	<=	64.5
64.5	<	WEIGHT4	<=	71
71	<	WEIGHT5
		WHR1	<	0.81
0.81	<=	WHR2	<=	0.86
0.86	<	WHR3	<=	0.9
0.9	<	WHR4	<=	0.94
0.94	<=	WHR5
		PH1		5
		PH2		6
		PH3		5.5
		PH4		6.5
		PH5		7
		PH6		7.5
		PH7		8
		SG1		1.025
		SG2		1.015
		SG3		1.02
		SG4		1.03
		SG5		1.01
		SG6		1.005
		SP3_11		76
		SP3_12		75
		SP3_13		77
		SP3_14		73
		SP3_15		74
		SP3_16		72
		SP3_17		71
		SP3_18		70
		SP3_19		78
		SP3_110		69
