# Supplementary material for: A methodology for multivariate phenotype-based genome-wide association studies to mine pleiotropic genes
Source: BMC Syst Biol. 2011 Dec 14;5(Suppl 2):S13. doi: 10.1186/1752-0509-5-S2-S13 (PMC3287479; doi:10.1186/1752-0509-5-S2-S13)
Supplement: Additional file 2 — Basic characteristics for traits. Baseline characteristics according to means and standard deviations. [file 1752-0509-5-S2-S13-S2.xls]

## Sheet: basic characteristics
Basic characteristics
highLDLhighTG	Control												Case
traits	Ansung			Ansan			Male			Female			Ansung			Ansan			Male			Female
AGE	52.6	±	9.45	45.66	±	5.88	54.11	±	9.34	47.32	±	7.56	56.57	±	8.2	50.08	±	8.19	49.59	±	7.99	55.81	±	8.45
HEIGHT	158.83	±	8.07	158.91	±	7.65	166.73	±	6.26	155.04	±	5.35	157.41	±	8.02	162.85	±	8.64	167.31	±	5.67	153.51	±	5.26
WEIGHT	57.14	±	8.6	58.54	±	8.6	60.81	±	9.15	56.27	±	7.95	64.48	±	9.4	68.88	±	9.92	71.62	±	9.07	62.3	±	8.48
BMI	22.66	±	3.06	23.16	±	2.8	21.82	±	2.71	23.39	±	2.94	25.98	±	2.84	25.92	±	2.71	25.54	±	2.58	26.39	±	2.89
WHR	0.88	±	0.06	0.79	±	0.07	0.87	±	0.06	0.83	±	0.08	0.95	±	0.05	0.87	±	0.05	0.9	±	0.05	0.9	±	0.08
SBP0	119.13	±	17.18	110.22	±	16.46	117.76	±	16.3	113.96	±	17.83	131.72	±	18.32	122.65	±	17.58	123.92	±	17.91	128.45	±	18.64
DBP0	78.13	±	10.08	72.78	±	11.11	78.08	±	10.51	74.65	±	10.87	85.62	±	10.57	82.68	±	11.66	84.29	±	11.54	83.22	±	11.12
GLU0	81.49	±	13.68	81.09	±	13.54	84.8	±	19.75	79.61	±	8.8	90.05	±	20.88	92.91	±	22.93	93.85	±	23.79	89.58	±	20.1
INS0	6.69	±	3.24	6.63	±	2.92	5.81	±	2.77	7.08	±	3.17	9.78	±	6.04	7.63	±	5.32	7.91	±	4.56	9.04	±	6.7
DS	4232.46	±	184.06	4250.24	±	156.49	4167.37	±	156.05	4275.8	±	169.18	4140.91	±	184.99	4101.5	±	153.77	4107.68	±	134.59	4126.01	±	197.16
PLAT	243.21	±	66.93	241.4	±	59.39	226.9	±	71.12	249.97	±	58.32	297.04	±	63.58	286.33	±	61.88	281.24	±	59.73	300.58	±	64.43
SONA	141.91	±	2.05	142.34	±	2.13	142.46	±	2.13	141.92	±	2.05	142.65	±	2.22	143.32	±	1.95	143.37	±	2.02	142.72	±	2.09
BUN	14.22	±	4.13	13.56	±	3.35	15.43	±	4	13.19	±	3.51	14.05	±	3.53	14.58	±	3.37	14.96	±	3.46	13.72	±	3.31
TCHL	148.35	±	18.3	151.34	±	15.61	148.68	±	17.84	150.15	±	16.9	240.12	±	22.25	243.16	±	24.58	241.83	±	22.75	242.23	±	24.87
NONHDL	98.06	±	15.22	101.31	±	12.23	97.72	±	14.76	100.35	±	13.65	197.39	±	20.46	200.66	±	22.16	199.61	±	20.88	199.23	±	22.37
T_HDL	3.03	±	0.53	3.11	±	0.5	3.02	±	0.57	3.09	±	0.49	5.78	±	0.98	5.85	±	0.91	5.86	±	0.91	5.79	±	0.97
HDL	50.29	±	10.51	50.04	±	10.46	50.96	±	11.92	49.8	±	9.7	42.74	±	8.56	42.5	±	7.66	42.22	±	7.55	43.01	±	8.48
LDL	81.79	±	14.77	85.1	±	11.72	81.55	±	14.48	84.07	±	13.09	149.77	±	16.84	154.48	±	20.89	152.25	±	18.61	153.23	±	20.65
TG	81.39	±	13.36	81.02	±	12.42	80.87	±	14.47	81.4	±	12.15	238.06	±	51.73	230.89	±	48.96	236.8	±	52.31	229.99	±	47.33
highLDL
AGE	54.34	±	8.94	46.76	±	6.6	53.37	±	8.96	50	±	8.63	56.37	±	8.14	49.56	±	8.01	49.81	±	8.3	54.46	±	8.51
HEIGHT	159.72	±	8.49	160.07	±	8.25	166.49	±	6.04	154.15	±	5.44	156.73	±	8.4	162.04	±	8.67	167.56	±	5.51	153.37	±	5.47
WEIGHT	60.57	±	9.87	61.98	±	9.73	65.06	±	10.17	57.67	±	8.12	61.9	±	9.28	65.68	±	9.76	69.4	±	8.92	59.69	±	8.06
BMI	23.72	±	3.24	24.13	±	2.86	23.41	±	3.05	24.26	±	3.11	25.18	±	3.07	24.96	±	2.77	24.68	±	2.66	25.36	±	3.05
WHR	0.91	±	0.06	0.82	±	0.07	0.9	±	0.06	0.86	±	0.08	0.94	±	0.06	0.85	±	0.06	0.89	±	0.06	0.88	±	0.08
SBP0	124.99	±	18.73	113.51	±	16.54	123.64	±	17.95	118.33	±	19.15	127.62	±	18.25	118.47	±	17.35	120.98	±	16.96	123.19	±	19.27
DBP0	81.8	±	10.92	75.54	±	11.97	81.9	±	11.02	77.44	±	11.89	83.54	±	10.79	79.73	±	11.47	82.16	±	11.23	80.52	±	11.41
GLU0	84.55	±	18.05	83.56	±	17.88	86.87	±	21.13	81.88	±	14.37	87.54	±	16.15	89.79	±	19.67	91.51	±	19.48	86.64	±	17.03
INS0	7.6	±	4.91	7.07	±	3.33	6.92	±	4.81	7.82	±	3.98	8.47	±	5.73	6.93	±	3.82	7.01	±	3.88	8.01	±	5.34
DS	4207.12	±	179.82	4209.04	±	168.26	4163.21	±	153.92	4246.18	±	183.96	4155.73	±	172.25	4121	±	156.97	4115.02	±	137.29	4152.1	±	182.32
PLAT	255.18	±	67.91	254.18	±	62.12	243.95	±	66.8	264.15	±	63.55	285.53	±	64.88	271.15	±	60.56	268.23	±	60.21	284.41	±	63.88
SONA	142.16	±	2.16	142.44	±	2.2	142.45	±	2.18	142.1	±	2.17	142.62	±	2.01	143.27	±	2	143.4	±	1.94	142.68	±	2.05
BUN	13.86	±	3.84	13.37	±	3.38	14.52	±	3.88	12.96	±	3.35	15.05	±	3.71	14.75	±	3.5	15.52	±	3.57	14.32	±	3.51
TCHL	155.48	±	20.09	158.02	±	17.12	157.39	±	20.66	155.57	±	17.59	226.96	±	22.81	230.97	±	25.18	229.68	±	24.07	229.06	±	24.54
NONHDL	110.98	±	20.5	113.59	±	17.84	112.96	±	21.44	111.06	±	17.84	179.98	±	21.88	184.38	±	24.27	184.08	±	23.26	181.34	±	23.51
T_HDL	3.68	±	0.92	3.72	±	0.86	3.74	±	0.94	3.66	±	0.86	5.01	±	0.99	5.11	±	0.98	5.19	±	0.97	4.97	±	0.99
HDL	44.5	±	11.06	44.43	±	10.27	44.42	±	11.33	44.51	±	10.28	46.97	±	10.1	46.59	±	9.21	45.6	±	9.13	47.72	±	9.84
LDL	79.61	±	16.55	84.06	±	12.39	79.19	±	17.26	83	±	13.16	150.75	±	17.93	155.02	±	20.9	153.65	±	19.52	152.99	±	20.14
TG	156.87	±	78.53	147.68	±	78.01	168.88	±	82.19	140.28	±	72.54	146.16	±	61.77	146.8	±	61.26	152.15	±	65.34	141.77	±	57.55
highTG
AGE	53.86	±	9.02	47.2	±	6.85	51.89	±	9.07	49.54	±	8.26	55.59	±	8.34	49.46	±	7.81	50.72	±	8.17	55.05	±	8.62
HEIGHT	157.94	±	8.22	160.43	±	8.17	167.12	±	6.05	154.69	±	5.53	159.24	±	8.71	162.78	±	8.64	167.25	±	5.6	153.35	±	5.42
WEIGHT	58.2	±	8.66	60.73	±	8.95	63.78	±	9.23	57.05	±	7.7	64.72	±	9.94	68.4	±	9.74	70.76	±	9.19	61.32	±	8.41
BMI	23.34	±	3.08	23.56	±	2.73	22.8	±	2.79	23.83	±	2.9	25.47	±	3	25.76	±	2.65	25.25	±	2.69	26.03	±	2.96
WHR	0.9	±	0.06	0.81	±	0.07	0.87	±	0.06	0.84	±	0.08	0.94	±	0.05	0.87	±	0.06	0.91	±	0.05	0.91	±	0.08
SBP0	120.67	±	17.08	111.87	±	16.42	118	±	16.46	115.01	±	17.69	130.46	±	18.49	121.97	±	16.81	125.49	±	17.18	127.58	±	19.31
DBP0	79.47	±	10.22	74.82	±	10.99	79.52	±	10.42	75.63	±	10.88	85.18	±	10.93	81.97	±	11.47	84.41	±	10.96	82.76	±	11.63
GLU0	83.13	±	11.91	83.74	±	12.75	86.54	±	15.79	81.67	±	9.4	88.43	±	21.43	90.28	±	21.26	91.18	±	23.02	87.06	±	18.96
INS0	7.02	±	4.15	6.47	±	3.08	6.11	±	3.19	7.1	±	3.84	8.98	±	5.7	7.77	±	4.59	7.78	±	4.49	9.15	±	5.92
DS	4204.78	±	179.77	4194.65	±	160.45	4153.28	±	142.18	4226.18	±	178.9	4169.86	±	183.16	4119.99	±	156.04	4135.36	±	147.14	4159.22	±	198.15
PLAT	257.39	±	65.11	251.67	±	58.62	246.98	±	65.86	258.71	±	59.05	278.88	±	66.51	277.08	±	63.55	265.91	±	63.08	292.53	±	64.57
SONA	142.21	±	2.06	142.84	±	2.13	143.02	±	1.98	142.26	±	2.15	142.44	±	2.18	143.19	±	2.07	142.97	±	2.16	142.59	±	2.14
BUN	14.71	±	3.81	14.49	±	3.74	15.89	±	3.79	13.84	±	3.56	13.8	±	3.55	14.27	±	3.52	14.6	±	3.66	13.34	±	3.27
TCHL	175.08	±	31.61	185.01	±	32.18	181.91	±	33.13	179.27	±	31.76	193.09	±	35.71	210.81	±	35.54	200.61	±	36.97	202.54	±	36.37
NONHDL	125	±	29.87	134.09	±	30.12	131.98	±	31.85	128.42	±	29.36	153.43	±	33.69	170.28	±	33.07	160.29	±	35.24	162.75	±	33.42
T_HDL	3.6	±	0.83	3.73	±	0.8	3.76	±	0.87	3.61	±	0.78	5	±	1.05	5.32	±	1	5.1	±	1.09	5.2	±	0.98
HDL	50.08	±	10.32	50.92	±	10.34	49.93	±	10.83	50.85	±	10.03	39.67	±	8.27	40.53	±	7.92	40.32	±	8.16	39.79	±	8.06
LDL	108.72	±	29.73	118	±	29.96	115.99	±	31.87	112.13	±	29.12	103.89	±	33.7	122.07	±	33.82	110.61	±	35.77	114.77	±	33.82
TG	81.43	±	13.55	80.43	±	13.48	79.95	±	14.75	81.47	±	12.72	247.69	±	55.53	241.05	±	53.58	248.44	±	56.11	239.89	±	52.63
