# Supplementary material for: A methodology for multivariate phenotype-based genome-wide association studies to mine pleiotropic genes
Source: BMC Syst Biol. 2011 Dec 14;5(Suppl 2):S13. doi: 10.1186/1752-0509-5-S2-S13 (PMC3287479; doi:10.1186/1752-0509-5-S2-S13)
Supplement: Additional file 3 — Association rules encoding high TG and high LDL levels. Representative association rules encoding high TG and high LDL. [file 1752-0509-5-S2-S13-S3.xls]

## Sheet: Table2_Representative ARs
Rule#	RuleID	Rule Body				Rule Head	Supp	Conf	Lift
Rules encoding highTG levels
1	3407182	LDL5	BMI5	TG5	TCHL5	NONHDL5	0.0157	1	5.1732
8	1963442	GLU1205	TCHL5	LDL5	TG5	NONHDL5	0.0136	1	5.1732
6	241017	LDL5	TG5	TCHL5	GLU05	NONHDL5	0.0132	1	5.1732
3	469898	TG5	PLAT5	LDL5	NONHDL5	TCHL5	0.0127	1	5.14654
7	1361788	GLU605	TG5	TCHL5	LDL5	NONHDL5	0.0126	1	5.1732
12	2391142	TG5	LDL5	TCHL5	DS1	NONHDL5	0.0122	1	5.1732
11	2022013	LDL5	INS1205	TCHL5	TG5	NONHDL5	0.0119	1	5.1732
5	2473417	DBP5	TG5	LDL5	TCHL5	NONHDL5	0.0119	1	5.1732
10	118226	INS605	TCHL5	TG5	LDL5	NONHDL5	0.0116	1	5.1732
9	159308	TG5	TCHL5	INS05	LDL5	NONHDL5	0.0107	1	5.1732
4	1816528	TG5	LDL5	SBP4	TCHL5	NONHDL5	0.0107	1	5.1732
2	2347226	TG5	TCHL5	WHR5	LDL5	NONHDL5	0.0107	1	5.1732
13	1588626	T_HDL5	NONHDL5	LDL4	HDL2	TG5	0.0102	0.8875	4.1105
14	511175	TCHL2	LDL1	NONHDL2	PH1	TG5	0.01	0.8333	3.85947
Rules encoding highLDL levels
15	3485570	TCHL5	NONHDL5	GLU605		LDL5	0.0405	0.8324	4.26513
16	54801	DS1	NONHDL5	GLU605		LDL5	0.0155	0.8182	4.19238
17	1486406	NONHDL5	SONA4	TCHL5		LDL5	0.0242	0.845	4.3297
18	2750710	TG3	BUN5	NONHDL5		LDL5	0.0114	1	5.1239

## Sheet: Count #Rules
Association Trait	Num.Rules (Conf 0.7)	Num.Rules (Conf 0.5)
highTG	7944	19837
highLDL	23066	31115
highTGhighLDL	304	509
highTGlowLDL	77	191

## Sheet: highTG
RuleID	Rule Body				Rule Head	Supp	Conf	Lift
2782589	TG5				PH1	0.120904	0.559973	1.07636
2782589	TG5				PH1	0.1209	0.56	1.07641
2782623	TG5				SEX1	0.118901	0.550696	1.23201
2782623	TG5				SEX1	0.1189	0.5507	1.23202
1745729	T_HDL5				TG5	0.1019	0.5018	2.32411
1745729	T_HDL5				TG5	0.101874	0.501762	2.32393
1204525	SG1	TG5			PH1	0.0717	0.7076	1.36013
2962812	PH1	TG5			SG1	0.0717	0.5929	1.28609
2001909	TG5	SEX1			PH1	0.0714	0.6005	1.15426
2962750	PH1	TG5			SEX1	0.0714	0.5905	1.32106
610644	HB5	TG5			SEX1	0.0635	0.9801	2.19268
2002053	TG5	SEX1			HB5	0.0635	0.5343	3.09124
2575745	TG5	HCT5			SEX1	0.0611	0.9727	2.17612
1204457	SG1	TG5			SEX1	0.0611	0.6031	1.34925
2002044	TG5	SEX1			HCT5	0.0611	0.5138	2.83645
2001921	TG5	SEX1			SG1	0.0611	0.5138	1.11451
2854888	TCHL5	TG5			NONHDL5	0.061	0.966	4.99732
2982181	NONHDL5	TG5			TCHL5	0.061	0.824	4.24075
96755	RBC_B5	TG5			SEX1	0.0587	0.9297	2.07992
730811	TG5	T_HDL5			PH1	0.0587	0.5758	1.10678
1926417	PH1	T_HDL5			TG5	0.0587	0.527	2.44082
1777867	WEIGHT5	TG5			SEX1	0.0577	0.8361	1.87052
163743	TG5	HDL1			T_HDL5	0.0559	0.7161	3.52701
2932536	T_HDL5	HDL1			TG5	0.0559	0.5716	2.64739
730990	TG5	T_HDL5			HDL1	0.0559	0.5492	3.1308
730862	TG5	T_HDL5			SEX1	0.0555	0.5449	1.21905
970806	T_HDL5	SEX1			TG5	0.0555	0.5301	2.45518
2982179	NONHDL5	TG5			T_HDL5	0.0551	0.7447	3.66787
730830	TG5	T_HDL5			NONHDL5	0.0551	0.5407	2.79715
2575659	TG5	HCT5			HB5	0.0537	0.8542	4.94206
610619	HB5	TG5			HCT5	0.0537	0.8278	4.5699
404323	HCT5	HB5	TG5		SEX1	0.0528	0.984	2.2014
1791846	SEX1	HCT5	TG5		HB5	0.0528	0.8642	4.99991
3627571	SEX1	HB5	TG5		HCT5	0.0528	0.8311	4.58812
821736	TG5	HEIGHT4			SEX1	0.0518	0.9141	2.04502
51839	CHL_CI2	TG5			SEX1	0.0514	0.5583	1.24903
437862	TG5	BMI5			WAIST5	0.0501	0.7216	3.3577
3332942	WAIST5	TG5			BMI5	0.0501	0.6494	3.1215
96677	RBC_B5	TG5			HB5	0.0496	0.7868	4.55211
610656	HB5	TG5			RBC_B5	0.0496	0.766	4.22206
51844	CHL_CI2	TG5			PH1	0.0496	0.5397	1.03739
2575765	TG5	HCT5			RBC_B5	0.0495	0.7882	4.34442
96682	RBC_B5	TG5			HCT5	0.0495	0.7846	4.33141
1723290	RBC_B5	HB5	TG5		SEX1	0.0489	0.9856	2.20498
3116479	SEX1	TG5	RBC_B5		HB5	0.0489	0.8341	4.82577
3627545	SEX1	HB5	TG5		RBC_B5	0.0489	0.7703	4.24576
183300	SG1	T_HDL5			TG5	0.0489	0.5067	2.3468
3687308	TG5	HCT5	RBC_B5		SEX1	0.0485	0.9798	2.192
3116455	SEX1	TG5	RBC_B5		HCT5	0.0485	0.8268	4.56438
1791890	SEX1	HCT5	TG5		RBC_B5	0.0485	0.7939	4.37584
3175781	TG5	WHR5			WAIST5	0.0485	0.674	3.13621
3332868	WAIST5	TG5			WHR5	0.0485	0.6289	2.75227
3332899	WAIST5	TG5			PH1	0.0466	0.6048	1.16253
3492400	TG5	SONA3			PH1	0.0461	0.5876	1.12947
2741931	TG5	HEIGHT5			SEX1	0.0459	0.9938	2.22333
1777792	WEIGHT5	TG5			WAIST5	0.0452	0.6556	3.05059
3332870	WAIST5	TG5			WEIGHT5	0.0452	0.5863	3.09257
163728	TG5	HDL1			PH1	0.0452	0.5788	1.11255
3687365	TG5	HCT5	RBC_B5		HB5	0.0444	0.896	5.18389
1723311	RBC_B5	HB5	TG5		HCT5	0.0444	0.8934	4.93205
404382	HCT5	HB5	TG5		RBC_B5	0.0444	0.8267	4.55663
1515717	HCT5	RBC_B5	HB5	TG5	SEX1	0.0438	0.9871	2.20834
2914412	SEX1	HCT5	TG5	RBC_B5	HB5	0.0438	0.9027	5.22266
946715	RBC_B5	HB5	TG5	SEX1	HCT5	0.0438	0.8947	4.93922
3422570	TG5	HCT5	HB5	SEX1	RBC_B5	0.0438	0.8293	4.57096
3492349	TG5	SONA3			SEX1	0.0436	0.5566	1.24522
2822342	T_HDL5	CHL_CI2			TG5	0.0435	0.5352	2.4788
1777808	WEIGHT5	TG5			BMI5	0.0434	0.6286	3.02152
437856	TG5	BMI5			WEIGHT5	0.0434	0.6247	3.29512
1777826	WEIGHT5	TG5			PH1	0.0432	0.6266	1.20443
807907	TG5	T_HDL5	TCHL5		NONHDL5	0.0431	1	5.1732
932159	NONHDL5	T_HDL5	TG5		TCHL5	0.0431	0.7818	4.02356
3052307	TG5	TCHL5	NONHDL5		T_HDL5	0.0431	0.7066	3.48022
2854928	TCHL5	TG5			T_HDL5	0.0431	0.6825	3.36152
432041	TG5	SG1	SEX1		PH1	0.0426	0.6979	1.34148
2185075	TG5	SEX1	PH1		SG1	0.0426	0.5972	1.29542
1383280	PH1	SG1	TG5		SEX1	0.0426	0.5948	1.33068
3175859	TG5	WHR5			PH1	0.0412	0.5726	1.10063
2982172	NONHDL5	TG5			PH1	0.0412	0.5571	1.07084
3332930	WAIST5	TG5			SEX1	0.0412	0.5343	1.19533
163784	TG5	HDL1			SEX1	0.0412	0.5275	1.18012
2195000	GLU605	TG5			GLU1205	0.0411	0.7157	3.8896
2795740	TG5	GLU1205			GLU605	0.0411	0.6966	3.59302
437809	TG5	BMI5			PH1	0.0411	0.5918	1.13754
1952716	TG5	MS1			SEX2	0.0409	0.8827	1.59617
3296886	HIP5	TG5			BMI5	0.0403	0.7581	3.64399
437822	TG5	BMI5			HIP5	0.0403	0.5814	3.13051
3111671	TG5	HB4			SEX1	0.0402	0.7983	1.78595
2436033	TG5	HDL2			PH1	0.0399	0.58	1.11486
1188616	TG5	SBP5			SBP05	0.0396	0.7803	4.40155
2232238	TG5	SBP05			SBP5	0.0396	0.7251	4.23015
2301944	WAIST5	T_HDL5			TG5	0.0396	0.5747	2.66175
3332861	WAIST5	TG5			T_HDL5	0.0396	0.5139	2.53111
818934	TG5	HB2			SEX2	0.0392	0.9288	1.67953
2982147	NONHDL5	TG5			SEX1	0.0392	0.53	1.18571
2436002	TG5	HDL2			SEX1	0.0389	0.5655	1.26513
294261	TG5	HCT4			SEX1	0.0388	0.7924	1.77275
2461815	SONA3	T_HDL5			TG5	0.0388	0.5152	2.38617
3105258	DBP05	TG5			DBP5	0.0385	0.7154	3.92459
3300656	TG5	DBP5			DBP05	0.0385	0.642	3.736
437844	TG5	BMI5			T_HDL5	0.0385	0.5546	2.73157
3204612	BMI5	T_HDL5			TG5	0.0385	0.5524	2.55847
610671	HB5	TG5			PH1	0.0383	0.5916	1.13715
637666	HEIGHT1	TG5			SEX2	0.0382	0.9889	1.78821
351363	WAIST4	TG5			SEX1	0.0382	0.6282	1.40541
96732	RBC_B5	TG5			PH1	0.0382	0.6054	1.16368
977962	INS05	TG5			PH1	0.0382	0.5881	1.13043
3296945	HIP5	TG5			WEIGHT5	0.0381	0.7151	3.77195
1777755	WEIGHT5	TG5			HIP5	0.0381	0.5519	2.97167
2575770	TG5	HCT5			PH1	0.0379	0.6036	1.16022
792763	PH1	HB5	TG5		SEX1	0.0378	0.9851	2.20386
3627563	SEX1	HB5	TG5		PH1	0.0378	0.5946	1.14292
752249	T_HDL5	WEIGHT5			TG5	0.0378	0.5752	2.66406
1777795	WEIGHT5	TG5			T_HDL5	0.0378	0.5477	2.69759
2185003	TG5	SEX1	PH1		HB5	0.0378	0.5291	3.06116
2457193	TG5	HBA1C5			PH1	0.0376	0.6074	1.16752
1875143	LDL5	TG5			NONHDL5	0.0373	1	5.1732
1949139	TG5	TCHL5	LDL5		NONHDL5	0.0373	1	5.1732
1875133	LDL5	TG5			TCHL5	0.0373	1	5.14654
2077271	NONHDL5	TG5	LDL5		TCHL5	0.0373	1	5.14654
1961400	WEIGHT5	TG5	PH1		SEX1	0.0373	0.8642	1.93338
1001385	TG5	SEX1	WEIGHT5		PH1	0.0373	0.6476	1.2448
3052262	TG5	TCHL5	NONHDL5		LDL5	0.0373	0.6127	3.13941
2854896	TCHL5	TG5			LDL5	0.0373	0.5918	3.03232
2185133	TG5	SEX1	PH1		WEIGHT5	0.0373	0.523	2.75868
2982118	NONHDL5	TG5			LDL5	0.0373	0.5048	2.58654
3532672	TG5	POTA_K2			PH1	0.0371	0.5995	1.15234
2756591	TG5	PH1	HCT5		SEX1	0.0369	0.9736	2.17813
2795805	TG5	GLU1205			HBA1C5	0.0369	0.6262	3.45423
1791881	SEX1	HCT5	TG5		PH1	0.0369	0.6042	1.16137
2457084	TG5	HBA1C5			GLU1205	0.0369	0.5958	3.23798
2848742	INS1205	TG5			PH1	0.0369	0.5772	1.10947
2185027	TG5	SEX1	PH1		HCT5	0.0369	0.517	2.85412
1188575	TG5	SBP5			DBP5	0.0368	0.7239	3.97122
1062107	GLU05	TG5			GLU605	0.0368	0.708	3.65182
2194986	GLU605	TG5			GLU05	0.0368	0.6409	3.77996
3300613	TG5	DBP5			SBP5	0.0368	0.6134	3.57851
2643802	TG5	SBP4			SEX1	0.0368	0.5698	1.27475
2643740	TG5	SBP4			PH1	0.0363	0.5632	1.08256
3296950	HIP5	TG5			WAIST5	0.0362	0.6801	3.16459
3105270	DBP05	TG5			SBP05	0.0361	0.6702	3.78049
2232213	TG5	SBP05			DBP05	0.0361	0.6597	3.839
486595	TG5	SP1_32			SEX1	0.0361	0.638	1.42733
2194917	GLU605	TG5			PH1	0.0358	0.6234	1.19828
351390	WAIST4	TG5			PH1	0.0358	0.5882	1.13062
96744	RBC_B5	TG5			WEIGHT5	0.0358	0.5669	2.99024
1777873	WEIGHT5	TG5			RBC_B5	0.0358	0.5187	2.85899
2243242	CHL_CI2	HDL1			TG5	0.0358	0.5102	2.36301
2558132	TG5	WAIST5	SEX1		WEIGHT5	0.0356	0.8646	4.56052
2333661	WAIST5	WEIGHT5	TG5		SEX1	0.0356	0.788	1.76291
2194884	GLU605	TG5			HBA1C5	0.0356	0.6209	3.425
1001344	TG5	SEX1	WEIGHT5		WAIST5	0.0356	0.6179	2.87517
2457199	TG5	HBA1C5			GLU605	0.0356	0.5751	2.96633
1777857	WEIGHT5	TG5			SG1	0.0356	0.5166	1.12058
279385	PH1	TG5	RBC_B5		SEX1	0.0355	0.9288	2.07791
821681	TG5	HEIGHT4			PH1	0.0355	0.6263	1.20385
3116420	SEX1	TG5	RBC_B5		PH1	0.0355	0.6049	1.16272
610623	HB5	TG5			WEIGHT5	0.0355	0.5475	2.88791
1777769	WEIGHT5	TG5			HB5	0.0355	0.5145	2.97669
3410425	HB5	TG5	WEIGHT5		SEX1	0.0352	0.9919	2.21907
2963119	SG1	TG5	T_HDL5		PH1	0.0352	0.7193	1.38261
2232210	TG5	SBP05			DBP5	0.0352	0.644	3.5329
1001409	TG5	SEX1	WEIGHT5		HB5	0.0352	0.6104	3.53153
913846	T_HDL5	TG5	PH1		SG1	0.0352	0.6	1.30149
3300615	TG5	DBP5			SBP05	0.0352	0.5871	3.31174
3627575	SEX1	HB5	TG5		WEIGHT5	0.0352	0.5541	2.92272
360728	SG1	PH1	T_HDL5		TG5	0.0352	0.5256	2.43434
3236544	TG5	BMI5	WEIGHT5		WAIST5	0.0349	0.8053	3.74716
2333687	WAIST5	WEIGHT5	TG5		BMI5	0.0349	0.7722	3.71176
989085	WAIST5	TG5	BMI5		WEIGHT5	0.0349	0.6971	3.67701
3145550	TG5	SP2_32			SEX1	0.0349	0.674	1.50787
1062196	GLU05	TG5			GLU1205	0.0349	0.6722	3.65319
2795731	TG5	GLU1205			GLU05	0.0349	0.5922	3.49273
2795752	TG5	GLU1205			PH1	0.0349	0.5922	1.13831
3300538	TG5	DBP5			SEX1	0.0349	0.5823	1.30272
939712	INS605	TG5			PH1	0.0349	0.5701	1.09583
3749733	INS05	T_HDL5			TG5	0.0348	0.5813	2.69232
2854878	TCHL5	TG5			PH1	0.0348	0.551	1.05911
977978	INS05	TG5			T_HDL5	0.0348	0.5352	2.63602
2137848	HEIGHT2	TG5			SEX2	0.0346	0.8996	1.62673
1279162	WHR4	TG5			SEX1	0.0346	0.6436	1.43986
2435957	TG5	HDL2			T_HDL5	0.0346	0.5031	2.47792
2900443	RBC_B5	TG5	WEIGHT5		SEX1	0.0343	0.96	2.14771
1001318	TG5	SEX1	WEIGHT5		RBC_B5	0.0343	0.5955	3.28229
3116369	SEX1	TG5	RBC_B5		WEIGHT5	0.0343	0.5854	3.08782
2575744	TG5	HCT5			SG1	0.0343	0.5467	1.18587
610643	HB5	TG5			SG1	0.0343	0.5298	1.14922
3120941	SUB5	TG5			SEX2	0.0341	0.6611	1.19545
96754	RBC_B5	TG5			SG1	0.0341	0.5397	1.17069
2652587	TG5	HCT2			SEX2	0.0339	0.9011	1.62944
569901	SP2_31	TG5			SEX1	0.0339	0.736	1.64658
2194971	GLU605	TG5			SEX1	0.0339	0.591	1.32218
1428607	HBA1C5	T_HDL5			TG5	0.0339	0.5766	2.67055
2457128	TG5	HBA1C5			T_HDL5	0.0339	0.5473	2.69562
2838721	SG1	HB5	TG5		SEX1	0.0338	0.9833	2.19983
1031532	SUP5	TG5			SEX2	0.0338	0.6667	1.20558
1816491	T_HDL5	INS1205			TG5	0.0338	0.5742	2.65943
432085	TG5	SG1	SEX1		HB5	0.0338	0.5527	3.1977
2575717	TG5	HCT5			WEIGHT5	0.0338	0.5376	2.83569
3627626	SEX1	HB5	TG5		SG1	0.0338	0.5315	1.1529
2848843	INS1205	TG5			T_HDL5	0.0338	0.528	2.60056
3034290	PH1	TCHL5	TG5		NONHDL5	0.0336	0.9671	5.00301
3160281	TG5	PH1	NONHDL5		TCHL5	0.0336	0.816	4.19958
2741890	TG5	HEIGHT5			WEIGHT5	0.0336	0.7276	3.83788
3754608	T_HDL5	TG5	SEX1		PH1	0.0336	0.6057	1.16426
2868055	RBC_B5	T_HDL5			TG5	0.0336	0.5788	2.68074
913851	T_HDL5	TG5	PH1		SEX1	0.0336	0.5732	1.28236
1151072	T_HDL5	SEX1	PH1		TG5	0.0336	0.5676	2.62886
3052274	TG5	TCHL5	NONHDL5		PH1	0.0336	0.5516	1.06027
939685	INS605	TG5			SEX1	0.0336	0.5491	1.22844
96770	RBC_B5	TG5			T_HDL5	0.0336	0.5329	2.62469
997228	SG1	TG5	HCT5		SEX1	0.0335	0.975	2.18127
806157	AGE2	TG5			SEX1	0.0335	0.7091	1.5864
432083	TG5	SG1	SEX1		HCT5	0.0335	0.548	3.02525
1791918	SEX1	HCT5	TG5		SG1	0.0335	0.548	1.18869
1740600	WEIGHT5	HEIGHT5	TG5		SEX1	0.0333	0.9915	2.21818
1570625	HCT5	WEIGHT5	TG5		SEX1	0.0333	0.9873	2.20878
1959634	TG5	SEX1	HEIGHT5		WEIGHT5	0.0333	0.7259	3.82892
3242000	TG5	RBC_B4			SEX1	0.0333	0.7147	1.59892
599130	TG5	RENIN4			SEX1	0.0333	0.6527	1.46022
1001398	TG5	SEX1	WEIGHT5		HEIGHT5	0.0333	0.5782	3.33419
1001392	TG5	SEX1	WEIGHT5		HCT5	0.0333	0.5782	3.19197
1791928	SEX1	HCT5	TG5		WEIGHT5	0.0333	0.5457	2.87841
977976	INS05	TG5			WAIST5	0.0333	0.5132	2.38799
2280069	TG5	TCHL4			NONHDL4	0.0332	0.6884	3.60932
621726	NONHDL4	TG5			TCHL4	0.0332	0.6554	3.32409
1279144	WHR4	TG5			PH1	0.0332	0.617	1.18598
939713	INS605	TG5			INS1205	0.0332	0.5421	2.53258
2848865	INS1205	TG5			INS605	0.0332	0.519	2.52773
3300645	TG5	DBP5			PH1	0.0331	0.5513	1.05969
1062119	GLU05	TG5			HBA1C5	0.0329	0.6336	3.49505
2457073	TG5	HBA1C5			GLU05	0.0329	0.5312	3.13296
2854860	TCHL5	TG5			SEX1	0.0329	0.5215	1.1667
1034567	RENIN5	TG5			SEX1	0.0328	0.7685	1.71929
1062192	GLU05	TG5			SEX1	0.0328	0.6309	1.41145
2318354	TG5	SG1	RBC_B5		SEX1	0.0326	0.958	2.14323
611778	SG4	TG5			PH1	0.0326	0.9306	1.78877
3116410	SEX1	TG5	RBC_B5		SG1	0.0326	0.5561	1.20626
432054	TG5	SG1	SEX1		RBC_B5	0.0326	0.534	2.94332
2756592	TG5	PH1	HCT5		HB5	0.0325	0.8566	4.95594
792766	PH1	HB5	TG5		HCT5	0.0325	0.847	4.67589
404385	HCT5	HB5	TG5		PH1	0.0325	0.6053	1.16349
2207563	TG5	MS5			SEX1	0.0323	0.8043	1.79938
1414068	TG5	SP1_31			SEX1	0.0323	0.6457	1.44456
1459743	TG5	LDL1			SEX1	0.0323	0.584	1.30652
583565	PH1	TG5	HCT5	HB5	SEX1	0.0322	0.9912	2.21751
998153	PH1	HEIGHT4	TG5		SEX1	0.0322	0.9073	2.02981
1975352	TG5	HCT5	SEX1	PH1	HB5	0.0322	0.8721	5.04562
16934	PH1	HB5	TG5	SEX1	HCT5	0.0322	0.8523	4.70515
343218	PH1	HDL1	TG5		T_HDL5	0.0322	0.712	3.50681
46087	SEX1	HEIGHT4	TG5		PH1	0.0322	0.6215	1.19463
3754943	WBC_B5	TG5			SEX1	0.0322	0.6164	1.37901
3422582	TG5	HCT5	HB5	SEX1	PH1	0.0322	0.6098	1.17214
3109435	PH1	HDL1	T_HDL5		TG5	0.0322	0.6048	2.80116
1906727	HDL1	TG5	T_HDL5		PH1	0.0322	0.5754	1.10601
913806	T_HDL5	TG5	PH1		HDL1	0.0322	0.5488	3.12852
3532635	TG5	POTA_K2			SEX1	0.0322	0.5208	1.16513
3454773	BMI5	TG5	SEX1		WEIGHT5	0.0321	0.9451	4.98514
3533382	T_HDL5	WEIGHT5	TG5		SEX1	0.0321	0.8485	1.89826
3236547	TG5	BMI5	WEIGHT5		SEX1	0.0321	0.7393	1.65396
1062136	GLU05	TG5			PH1	0.0321	0.6171	1.18617
3774182	T_HDL5	WEIGHT5	SEX1		TG5	0.0321	0.5803	2.68769
3754582	T_HDL5	TG5	SEX1		WEIGHT5	0.0321	0.5773	3.04509
1001346	TG5	SEX1	WEIGHT5		T_HDL5	0.0321	0.5558	2.73748
1001402	TG5	SEX1	WEIGHT5		BMI5	0.0321	0.5558	2.67159
79836	TG5	DS2			SEX1	0.0319	0.654	1.46313
1459707	TG5	LDL1			PH1	0.0318	0.5736	1.10256
2144067	T_HDL5	WHR5			TG5	0.0318	0.5415	2.50798
3379440	T_HDL5	HB5			TG5	0.0316	0.6005	2.78124
1164462	PLAT5	TG5			SEX2	0.0316	0.5831	1.05441
2073547	SEX1	TG5	TCHL5		NONHDL5	0.0315	0.9565	4.94817
1846197	T_HDL5	RBC_B5	TG5		SEX1	0.0315	0.9362	2.09446
56873	HIP5	WAIST5	TG5		BMI5	0.0315	0.8696	4.17994
2204505	NONHDL5	TG5	SEX1		TCHL5	0.0315	0.8029	4.13216
953997	TG5	BMI5	HIP5		WAIST5	0.0315	0.7801	3.62991
989082	WAIST5	TG5	BMI5		HIP5	0.0315	0.6286	3.38466
3510736	HIP4	TG5			SEX1	0.0315	0.6215	1.39042
3211057	HBA1C2	TG5			SEX1	0.0315	0.6044	1.35216
2085103	DBP3	TG5			PH1	0.0315	0.593	1.13985
2086729	RBC_B5	T_HDL5	SEX1		TG5	0.0315	0.5882	2.72427
3754601	T_HDL5	TG5	SEX1		RBC_B5	0.0315	0.567	3.12521
3116377	SEX1	TG5	RBC_B5		T_HDL5	0.0315	0.5366	2.64292
3052257	TG5	TCHL5	NONHDL5		SEX1	0.0315	0.5164	1.15529
1188649	TG5	SBP5			DBP05	0.0313	0.6169	3.58994
1366718	TG5	AGE3			SEX1	0.0313	0.5951	1.33136
3105298	DBP05	TG5			SBP5	0.0313	0.5824	3.39766
2501985	POTA_K2	T_HDL5			TG5	0.0313	0.5421	2.51076
3532677	TG5	POTA_K2			T_HDL5	0.0313	0.5069	2.49663
1352464	MS4	TG5			SEX1	0.0312	0.7676	1.71727
3160280	TG5	PH1	NONHDL5		T_HDL5	0.0312	0.7569	3.72796
3105342	DBP05	TG5			SEX1	0.0312	0.5798	1.29713
932214	NONHDL5	T_HDL5	TG5		PH1	0.0312	0.5662	1.08833
913877	T_HDL5	TG5	PH1		NONHDL5	0.0312	0.5317	2.75059
2129120	PH1	T_HDL5	NONHDL5		TG5	0.0312	0.5035	2.33198
1076416	GLU1205	TG5	GLU05		GLU605	0.0309	0.8852	4.5658
477277	GLU605	GLU05	TG5		GLU1205	0.0309	0.8405	4.56785
2207228	GLU605	TG5	GLU1205		GLU05	0.0309	0.7526	4.43875
2093377	TG5	MS3			SEX1	0.0309	0.6448	1.44254
234352	TG5	CHL_CI2	PH1		SEX1	0.0309	0.6225	1.39265
81693	WEIGHT4	TG5			SEX1	0.0309	0.6136	1.37274
599144	TG5	RENIN4			PH1	0.0309	0.605	1.16291
3067396	TG5	CHL_CI2	SEX1		PH1	0.0309	0.6017	1.15657
3296952	HIP5	TG5			T_HDL5	0.0309	0.5806	2.85963
1742344	TG5	WBC_B4			SEX1	0.0309	0.5745	1.28527
2266647	T_HDL5	HIP5			TG5	0.0309	0.5255	2.43388
2361715	T_HDL5	TG5	HB5		SEX1	0.0308	0.9729	2.17657
866033	RBC_B2	TG5			SEX2	0.0308	0.8206	1.48387
3181409	SEX1	HDL1	TG5		T_HDL5	0.0308	0.7465	3.67674
569898	SP2_31	TG5			SP1_31	0.0308	0.6677	3.34041
1414063	TG5	SP1_31			SP2_31	0.0308	0.6143	3.22081
2604955	T_HDL5	HB5	SEX1		TG5	0.0308	0.6056	2.80486
2148958	SEX1	HDL1	T_HDL5		TG5	0.0308	0.589	2.72798
1540530	HCT5	T_HDL5			TG5	0.0308	0.5842	2.70575
3296967	HIP5	TG5			PH1	0.0308	0.578	1.11101
3754530	T_HDL5	TG5	SEX1		HB5	0.0308	0.5541	3.2058
3754534	T_HDL5	TG5	SEX1		HDL1	0.0308	0.5541	3.15873
1906738	HDL1	TG5	T_HDL5		SEX1	0.0308	0.5499	1.23023
939577	INS605	TG5			INS05	0.0308	0.5023	2.31721
3288986	GLU04	TG5			SEX1	0.0306	0.6407	1.43337
3111726	TG5	HB4			PH1	0.0306	0.608	1.16868
249563	TG5	SONA2			PH1	0.0306	0.5245	1.00818
618619	PH1	BMI5	TG5		WAIST5	0.0305	0.7422	3.45355
3514077	WAIST5	TG5	PH1		BMI5	0.0305	0.6534	3.14072
989081	WAIST5	TG5	BMI5		PH1	0.0305	0.6086	1.16983
249578	TG5	SONA2			SEX1	0.0305	0.5221	1.16804
1570630	HCT5	WEIGHT5	TG5		HB5	0.0303	0.8983	5.1972
3410409	HB5	TG5	WEIGHT5		HCT5	0.0303	0.8548	4.71896
216079	SG1	TG5	WEIGHT5		SEX1	0.0303	0.8514	1.90475
2662067	SUP2	TG5			SEX1	0.0303	0.6974	1.56022
404350	HCT5	HB5	TG5		WEIGHT5	0.0303	0.5653	2.9818
486614	TG5	SP1_32			PH1	0.0303	0.5367	1.03163
1001360	TG5	SEX1	WEIGHT5		SG1	0.0303	0.5261	1.14119
249487	TG5	SONA2			CHL_CI2	0.0303	0.5196	1.29696
2759215	SBP05	DBP5	TG5		SBP5	0.0302	0.8577	5.00373
1713382	TG5	SBP5	DBP5		SBP05	0.0302	0.821	4.63113
648726	SBP05	TG5	SBP5		DBP5	0.0302	0.7617	4.17859
3510718	HIP4	TG5			PH1	0.0302	0.596	1.14561
3709934	T_HDL5	INS605			TG5	0.0302	0.5438	2.51863
3205265	HCT5	TG5	WEIGHT5	HB5	SEX1	0.03	0.9906	2.21617
801459	SEX1	WEIGHT5	TG5	HCT5	HB5	0.03	0.9013	5.21456
2636086	SEX1	TG5	WEIGHT5	HB5	HCT5	0.03	0.8537	4.71288
1872090	TG5	HBA1C5	GLU605		GLU1205	0.03	0.8434	4.58361
2469953	TG5	HBA1C5	GLU1205		GLU605	0.03	0.814	4.19856
279403	PH1	TG5	RBC_B5		HB5	0.03	0.7865	4.55037
792746	PH1	HB5	TG5		RBC_B5	0.03	0.7836	4.31907
2207217	GLU605	TG5	GLU1205		HBA1C5	0.03	0.7317	4.03619
294335	TG5	HCT4			HB4	0.03	0.614	2.92918
1723308	RBC_B5	HB5	TG5		PH1	0.03	0.6052	1.1633
3111710	TG5	HB4			HCT4	0.03	0.5966	2.91379
3120933	SUB5	TG5			PH1	0.03	0.5833	1.1212
1366737	TG5	AGE3			PH1	0.03	0.5707	1.09698
3422538	TG5	HCT5	HB5	SEX1	WEIGHT5	0.03	0.5691	3.00184
3296924	HIP5	TG5			SEX1	0.03	0.5645	1.2629
3118340	T_HDL5	WAIST4			TG5	0.03	0.5398	2.50011
1278921	TG5	SG1	TCHL5		NONHDL5	0.0299	0.9812	5.07595
1404230	TG5	NONHDL5	SG1		TCHL5	0.0299	0.8394	4.32
3100244	AGE5	TG5			SEX2	0.0299	0.6593	1.1922
1164453	PLAT5	TG5			PH1	0.0299	0.5515	1.06008
821735	TG5	HEIGHT4			SG1	0.0299	0.5278	1.14488
526091	T_HDL5	TG5	HCT5		SEX1	0.0298	0.9674	2.16426
2756570	TG5	PH1	HCT5		RBC_B5	0.0298	0.7849	4.32624
2299864	TG5	WEIGHT5	HIP5		BMI5	0.0298	0.782	3.75887
279391	PH1	TG5	RBC_B5		HCT5	0.0298	0.779	4.3005
2204504	NONHDL5	TG5	SEX1		T_HDL5	0.0298	0.7591	3.73879
954008	TG5	BMI5	HIP5		WEIGHT5	0.0298	0.7376	3.89063
3236539	TG5	BMI5	WEIGHT5		HIP5	0.0298	0.6865	3.69642
3687282	TG5	HCT5	RBC_B5		PH1	0.0298	0.6012	1.15561
621712	NONHDL4	TG5			SEX1	0.0298	0.5876	1.31458
766776	HCT5	SEX1	T_HDL5		TG5	0.0298	0.5843	2.70621
3120976	SUB5	TG5			T_HDL5	0.0298	0.5778	2.84584
3214697	DS1	TG5			PH1	0.0298	0.5606	1.07757
932170	NONHDL5	T_HDL5	TG5		SEX1	0.0298	0.5403	1.20876
3754543	T_HDL5	TG5	SEX1		HCT5	0.0298	0.5361	2.95956
3754611	T_HDL5	TG5	SEX1		NONHDL5	0.0298	0.5361	2.77336
1170956	T_HDL5	NONHDL5	SEX1		TG5	0.0298	0.52	2.4084
1902084	HB5	PH1	TG5	RBC_B5	SEX1	0.0296	0.9857	2.2052
3297961	SEX1	PH1	RBC_B5	TG5	HB5	0.0296	0.8347	4.82924
16933	PH1	HB5	TG5	SEX1	RBC_B5	0.0296	0.7841	4.32183
946760	RBC_B5	HB5	TG5	SEX1	PH1	0.0296	0.6053	1.16349
1414049	TG5	SP1_31			PH1	0.0296	0.5914	1.13677
1549473	TG5	PLLIE5			PH1	0.0296	0.5505	1.05815
2795807	TG5	GLU1205			SEX1	0.0296	0.5024	1.12397
2248243	SEX2	TCHL5	TG5		NONHDL5	0.0295	0.9763	5.0506
997204	SG1	TG5	HCT5		HB5	0.0295	0.8583	4.96578
2838731	SG1	HB5	TG5		HCT5	0.0295	0.8583	4.73828
2377789	NONHDL5	SEX2	TG5		TCHL5	0.0295	0.8477	4.36272
734286	SBP04	TG5			SEX1	0.0295	0.5886	1.31681
3145510	TG5	SP2_32			PH1	0.0295	0.5691	1.09391
143587	T_HDL5	PLAT5			TG5	0.0295	0.5523	2.558
404379	HCT5	HB5	TG5		SG1	0.0295	0.5493	1.19151
1742326	TG5	WBC_B4			PH1	0.0295	0.5479	1.05316
1164490	PLAT5	TG5			T_HDL5	0.0295	0.5435	2.6769
836509	TG5	BMI5	WHR5		WAIST5	0.0293	0.9361	4.35579
3410400	HB5	TG5	WEIGHT5		RBC_B5	0.0293	0.8266	4.55608
2900416	RBC_B5	TG5	WEIGHT5		HB5	0.0293	0.82	4.74419
2280082	TG5	TCHL4			SEX1	0.0293	0.6083	1.36089
3731029	WHR5	WAIST5	TG5		BMI5	0.0293	0.6047	2.90664
1723277	RBC_B5	HB5	TG5		WEIGHT5	0.0293	0.5908	3.1163
989083	WAIST5	TG5	BMI5		WHR5	0.0293	0.5857	2.56322
734300	SBP04	TG5			PH1	0.0293	0.5857	1.12581
3754929	WBC_B5	TG5			PH1	0.0293	0.5616	1.07949
1337001	BMI4	TG5			SEX1	0.0293	0.5571	1.24634
2232232	TG5	SBP05			PH1	0.0293	0.5366	1.03143
3626845	T_HDL5	TG5	LDL5		NONHDL5	0.0292	1	5.1732
3704030	TG5	LDL5	T_HDL5	TCHL5	NONHDL5	0.0292	1	5.1732
35956	NONHDL5	LDL5	T_HDL5	TG5	TCHL5	0.0292	1	5.14654
3626847	T_HDL5	TG5	LDL5		TCHL5	0.0292	1	5.14654
728272	TG5	HB5	RBC_B5	WEIGHT5	SEX1	0.0292	0.9951	2.22623
2631741	TG5	SG1	HB5	HCT5	SEX1	0.0292	0.9903	2.2155
228216	HCT5	SEX1	TG5	SG1	HB5	0.0292	0.8718	5.04388
2058800	SEX1	TG5	SG1	HB5	HCT5	0.0292	0.8644	4.77195
2119056	TG5	SEX1	RBC_B5	WEIGHT5	HB5	0.0292	0.85	4.91776
2636074	SEX1	TG5	WEIGHT5	HB5	RBC_B5	0.0292	0.8293	4.57096
1875132	LDL5	TG5			T_HDL5	0.0292	0.7816	3.84961
1949128	TG5	TCHL5	LDL5		T_HDL5	0.0292	0.7816	3.84961
2077270	NONHDL5	TG5	LDL5		T_HDL5	0.0292	0.7816	3.84961
2152209	LDL5	NONHDL5	TG5	TCHL5	T_HDL5	0.0292	0.7816	3.84961
807909	TG5	T_HDL5	TCHL5		LDL5	0.0292	0.6777	3.47247
1004245	NONHDL5	TG5	T_HDL5	TCHL5	LDL5	0.0292	0.6777	3.47247
946749	RBC_B5	HB5	TG5	SEX1	WEIGHT5	0.0292	0.5965	3.14637
1336955	BMI4	TG5			PH1	0.0292	0.5543	1.06546
3422533	TG5	HCT5	HB5	SEX1	SG1	0.0292	0.5528	1.19911
1728874	WAIST5	HDL1			TG5	0.0292	0.5354	2.47973
932174	NONHDL5	T_HDL5	TG5		LDL5	0.0292	0.5299	2.71515
72960	HCT5	TG5	RBC_B5	PH1	SEX1	0.029	0.976	2.1835
2225297	NONHDL2	TG5			LDL1	0.029	0.832	4.30092
3297960	SEX1	PH1	RBC_B5	TG5	HCT5	0.029	0.8185	4.51856
56891	HIP5	WAIST5	TG5		WEIGHT5	0.029	0.8024	4.23243
1975362	TG5	HCT5	SEX1	PH1	RBC_B5	0.029	0.7868	4.33671
2299855	TG5	WEIGHT5	HIP5		WAIST5	0.029	0.7632	3.55127
605383	TG5	SG1	SEX2		PH1	0.029	0.7224	1.38857
1922218	NONHDL2	LDL1			TG5	0.029	0.7148	3.31063
2274055	CHL_CI2	SG1	TG5		PH1	0.029	0.6952	1.33629
2333683	WAIST5	WEIGHT5	TG5		HIP5	0.029	0.6424	3.45896
2914401	SEX1	HCT5	TG5	RBC_B5	PH1	0.029	0.5988	1.15099
79852	TG5	DS2			PH1	0.029	0.5953	1.14427
2354918	PH1	TG5	SEX2		SG1	0.029	0.5867	1.27264
234349	TG5	CHL_CI2	PH1		SG1	0.029	0.585	1.26895
1757881	GLU1205	T_HDL5			TG5	0.029	0.5686	2.6335
3120987	SUB5	TG5			BMI5	0.029	0.5639	2.71052
3214627	DS1	TG5			T_HDL5	0.029	0.5472	2.69512
2189966	T_HDL5	DS1			TG5	0.029	0.5442	2.52049
1459708	TG5	LDL1			NONHDL2	0.029	0.5245	2.14999
2662169	WHR3	TG5			SEX1	0.0289	0.6433	1.43919
3724974	TG5	RBC_B3			SEX2	0.0289	0.6121	1.10685
2963156	SG1	TG5	T_HDL5		SEX1	0.0289	0.5906	1.32129
705204	GLU604	TG5			PH1	0.0289	0.5706	1.09679
3199532	SEX1	SG1	T_HDL5		TG5	0.0289	0.5459	2.52836
3754576	T_HDL5	TG5	SEX1		SG1	0.0289	0.5206	1.12926
935377	TG5	DBP03			SEX1	0.0288	0.5894	1.3186
2241932	DBP04	TG5			PH1	0.0288	0.5826	1.11985
185263	WEIGHT5	HDL1			TG5	0.0288	0.5537	2.56449
2759221	SBP05	DBP5	TG5		DBP05	0.0286	0.813	4.7311
2564334	TG5	DBP05	SBP05		DBP5	0.0286	0.7937	4.35414
3626093	DBP5	DBP05	TG5		SBP05	0.0286	0.7435	4.19396
3136493	WBC_B3	TG5			PH1	0.0286	0.5952	1.14407
630485	PLAT4	TG5			PH1	0.0286	0.5831	1.12082
1570614	HCT5	WEIGHT5	TG5		RBC_B5	0.0285	0.8432	4.64757
2900428	RBC_B5	TG5	WEIGHT5		HCT5	0.0285	0.796	4.39435
1961418	WEIGHT5	TG5	PH1		WAIST5	0.0285	0.6589	3.06595
2333642	WAIST5	WEIGHT5	TG5		PH1	0.0285	0.6297	1.21039
3514042	WAIST5	TG5	PH1		WEIGHT5	0.0285	0.6104	3.21969
3289004	GLU04	TG5			PH1	0.0285	0.5958	1.14523
2093388	TG5	MS3			PH1	0.0285	0.594	1.14177
3687297	TG5	HCT5	RBC_B5		WEIGHT5	0.0285	0.5751	3.03349
256517	TG5	SP2_33			PH1	0.0285	0.5735	1.10236
235278	INS1204	TG5			PH1	0.0285	0.5512	1.0595
1611435	T_HDL5	SBP4			TG5	0.0285	0.5482	2.53901
2190875	T_HDL5	BMI5	TG5		WAIST5	0.0283	0.7361	3.42517
1284716	TG5	T_HDL5	WAIST5		BMI5	0.0283	0.7148	3.43586
266727	RENIN1	TG5			SEX2	0.0283	0.6899	1.24753
3760834	WAIST5	BMI5	T_HDL5		TG5	0.0283	0.5875	2.72103
989089	WAIST5	TG5	BMI5		T_HDL5	0.0283	0.5657	2.78624
1031518	SUP5	TG5			PH1	0.0283	0.5593	1.07507
2085076	DBP3	TG5			SEX1	0.0283	0.5337	1.19399
486598	TG5	SP1_32			SG1	0.0283	0.5013	1.08739
2690949	WEIGHT5	TG5	HCT5	RBC_B5	SEX1	0.0282	0.9899	2.2146
801466	SEX1	WEIGHT5	TG5	HCT5	RBC_B5	0.0282	0.8455	4.66025
2119053	TG5	SEX1	RBC_B5	WEIGHT5	HCT5	0.0282	0.8208	4.53126
3358989	TG5	WHR5	PH1		WAIST5	0.0282	0.684	3.18274
3138380	TG5	SUB2			SEX1	0.0282	0.684	1.53024
1034543	RENIN5	TG5			PH1	0.0282	0.6611	1.27074
3514040	WAIST5	TG5	PH1		WHR5	0.0282	0.6043	2.64462
2270046	DBP5	T_HDL5			TG5	0.0282	0.597	2.76503
2914442	SEX1	HCT5	TG5	RBC_B5	WEIGHT5	0.0282	0.5811	3.06514
3731009	WHR5	WAIST5	TG5		PH1	0.0282	0.5811	1.11697
256506	TG5	SP2_33			SEX1	0.0282	0.5677	1.27006
705186	GLU604	TG5			SEX1	0.0282	0.5565	1.245
3105277	DBP05	TG5			PH1	0.0282	0.5239	1.00702
743800	GLU05	TG5	HBA1C5		GLU605	0.028	0.8522	4.39559
1872088	TG5	HBA1C5	GLU605		GLU05	0.028	0.7871	4.64223
477241	GLU605	GLU05	TG5		HBA1C5	0.028	0.7626	4.20664
2906932	TG5	BUN5			SEX1	0.028	0.695	1.55485
935367	TG5	DBP03			PH1	0.028	0.5748	1.10486
294289	TG5	HCT4			PH1	0.028	0.5731	1.10159
621687	NONHDL4	TG5			PH1	0.028	0.5537	1.0643
2725218	T_HDL5	WBC_B5			TG5	0.028	0.5385	2.49409
3754888	WBC_B5	TG5			T_HDL5	0.028	0.537	2.64489
3043735	T_HDL4	TG5			PH1	0.028	0.537	1.0322
1419689	SUB3	TG5			SEX1	0.028	0.5341	1.19489
751766	NONHDL5	WAIST5			TG5	0.028	0.5039	2.33384
2517928	TG5	HIP5	SEX1		WEIGHT5	0.0279	0.9286	4.8981
1516904	TG5	DBP05	SBP5		DBP5	0.0279	0.8904	4.88462
2318341	TG5	SG1	RBC_B5		HCT5	0.0279	0.8193	4.52298
997216	SG1	TG5	HCT5		RBC_B5	0.0279	0.8125	4.47836
1713373	TG5	SBP5	DBP5		DBP05	0.0279	0.7588	4.4157
2299849	TG5	WEIGHT5	HIP5		SEX1	0.0279	0.7331	1.64009
3626095	DBP5	DBP05	TG5		SBP5	0.0279	0.7249	4.22899
2280046	TG5	TCHL4			T_HDL5	0.0279	0.5786	2.84978
3687307	TG5	HCT5	RBC_B5		SG1	0.0279	0.5636	1.22253
1250878	T_HDL5	TCHL4			TG5	0.0279	0.5118	2.37042
187147	LDL4	NONHDL5			TG5	0.0278	0.87	4.02944
2765141	TG5	LDL4			NONHDL5	0.0278	0.7405	3.83076
2925094	HEIGHT5	PH1	TG5		SEX1	0.0276	1	2.2372
1516897	TG5	DBP05	SBP5		SBP05	0.0276	0.8813	4.97127
2318328	TG5	SG1	RBC_B5		HB5	0.0276	0.8109	4.69154
2838742	SG1	HB5	TG5		RBC_B5	0.0276	0.8042	4.43261
2564325	TG5	DBP05	SBP05		SBP5	0.0276	0.7659	4.46818
648725	SBP05	TG5	SBP5		DBP05	0.0276	0.6968	4.0549
1959635	TG5	SEX1	HEIGHT5		PH1	0.0276	0.6012	1.15561
2741920	TG5	HEIGHT5			PH1	0.0276	0.5975	1.14849
1102542	SBP03	TG5			SEX1	0.0276	0.5902	1.32039
1701699	INS604	TG5			PH1	0.0276	0.5813	1.11736
2241891	DBP04	TG5			SEX1	0.0276	0.5594	1.25149
1723289	RBC_B5	HB5	TG5		SG1	0.0276	0.5562	1.20648
621724	NONHDL4	TG5			T_HDL5	0.0276	0.5452	2.68527
1568023	HDL1	WHR5			TG5	0.0276	0.5079	2.35236
3390287	T_HDL5	NONHDL4			TG5	0.0276	0.5013	2.32179
256846	WHR4	T_HDL5			TG5	0.0275	0.5854	2.71131
1701672	INS604	TG5			SEX1	0.0275	0.5783	1.29377
734287	SBP04	TG5			SBP4	0.0275	0.5486	2.32656
1188626	TG5	SBP5			PH1	0.0275	0.5408	1.03951
3043752	T_HDL4	TG5			SEX1	0.0275	0.526	1.17677
1279213	WHR4	TG5			T_HDL5	0.0275	0.5106	2.51486
2113854	SG1	TG5	HCT5	RBC_B5	SEX1	0.0273	0.9795	2.19133
3046428	TG5	SG1	HEIGHT4		SEX1	0.0273	0.9139	2.04457
1542867	RBC_B5	SG1	SEX1	TG5	HCT5	0.0273	0.8377	4.62455
743824	GLU05	TG5	HBA1C5		GLU1205	0.0273	0.8304	4.51296
228219	HCT5	SEX1	TG5	SG1	RBC_B5	0.0273	0.8162	4.49876
1076445	GLU1205	TG5	GLU05		HBA1C5	0.0273	0.7828	4.31807
2469973	TG5	HBA1C5	GLU1205		GLU05	0.0273	0.7403	4.36621
3725014	TG5	RBC_B3			PH1	0.0273	0.5788	1.11255
2939292	TG5	PLLIE3			PH1	0.0273	0.5701	1.09583
2914438	SEX1	HCT5	TG5	RBC_B5	SG1	0.0273	0.5634	1.2221
2633415	HDL1	BMI5			TG5	0.0273	0.5473	2.53484
3368270	RENIN4	T_HDL5			TG5	0.0273	0.5473	2.53484
1160813	T_HDL5	GLU605			TG5	0.0273	0.5395	2.49872
599109	TG5	RENIN4			T_HDL5	0.0273	0.535	2.63504
46045	SEX1	HEIGHT4	TG5		SG1	0.0273	0.5276	1.14444
158911	RBC_B5	SG1	TG5	HB5	SEX1	0.0272	0.9845	2.20252
1542859	RBC_B5	SG1	SEX1	TG5	HB5	0.0272	0.8333	4.82114
2058808	SEX1	TG5	SG1	HB5	RBC_B5	0.0272	0.8051	4.43757
946716	RBC_B5	HB5	TG5	SEX1	SG1	0.0272	0.5556	1.20518
271089	GLU1204	TG5			PH1	0.0272	0.5476	1.05258
3254768	T_HDL5	SP1_32			TG5	0.0272	0.5352	2.4788
235296	INS1204	TG5			SEX1	0.0272	0.5263	1.17744
3677492	HBA1C5	NONHDL5			TG5	0.0272	0.5108	2.36579
22518	NONHDL3	LDL2			TG5	0.027	0.756	3.50145
618616	PH1	BMI5	TG5		WEIGHT5	0.027	0.6585	3.4734
1087651	TG5	NONHDL3			LDL2	0.027	0.654	2.92813
1961445	WEIGHT5	TG5	PH1		BMI5	0.027	0.6258	3.00806
3236538	TG5	BMI5	WEIGHT5		PH1	0.027	0.6238	1.19905
690287	TG5	SUP4			PH1	0.027	0.5925	1.13888
691886	LDL2	TG5			NONHDL3	0.027	0.5676	2.96263
1677512	CHL_CI2	HB5	TG5		SEX1	0.0269	0.9947	2.22534
2906943	TG5	BUN5			PH1	0.0269	0.6667	1.28151
569929	SP2_31	TG5			PH1	0.0269	0.5839	1.12235
2741942	TG5	HEIGHT5			HB5	0.0269	0.582	3.36722
691883	LDL2	TG5			PH1	0.0269	0.5646	1.08526
81697	WEIGHT4	TG5			PH1	0.0269	0.5341	1.02663
3067371	TG5	CHL_CI2	SEX1		HB5	0.0269	0.5237	3.02992
1549429	TG5	PLLIE5			SEX1	0.0269	0.5	1.1186
569289	HEIGHT5	HB5	TG5		SEX1	0.0268	0.9947	2.22534
72950	HCT5	TG5	RBC_B5	PH1	HB5	0.0268	0.899	5.20125
1902074	HB5	PH1	TG5	RBC_B5	HCT5	0.0268	0.8905	4.91604
526101	T_HDL5	TG5	HCT5		HB5	0.0268	0.8698	5.03231
2361725	T_HDL5	TG5	HB5		HCT5	0.0268	0.8462	4.67148
583567	PH1	TG5	HCT5	HB5	RBC_B5	0.0268	0.8238	4.54065
2558154	TG5	WAIST5	SEX1		PH1	0.0268	0.6493	1.24806
1457527	TG5	PLLIE1			SEX1	0.0268	0.6339	1.41816
1515751	HCT5	RBC_B5	HB5	TG5	PH1	0.0268	0.6032	1.15945
3172535	HCT5	HB5	T_HDL5		TG5	0.0268	0.5994	2.77615
1959653	TG5	SEX1	HEIGHT5		HB5	0.0268	0.5826	3.37069
3514038	WAIST5	TG5	PH1		SEX1	0.0268	0.5736	1.28326
2280061	TG5	TCHL4			PH1	0.0268	0.5549	1.06661
1241055	INS1205	HDL1			TG5	0.0268	0.5312	2.46028
2447643	TG5	HB5	HEIGHT4		SEX1	0.0266	1	2.2372
1758163	WAIST5	SG1	TG5		PH1	0.0266	0.7237	1.39107
2652573	TG5	HCT2			HB2	0.0266	0.7072	3.00463
818970	TG5	HB2			HCT2	0.0266	0.6305	3.03901
2715390	TG5	SEX1	SONA3		PH1	0.0266	0.6098	1.17214
1923404	SUB4	TG5			PH1	0.0266	0.5813	1.11736
3672992	SONA3	TG5	PH1		SEX1	0.0266	0.5776	1.2922
3514033	WAIST5	TG5	PH1		SG1	0.0266	0.5706	1.23772
806107	AGE2	TG5			PH1	0.0266	0.5636	1.08333
3655756	HDL1	LDL1			TG5	0.0266	0.5487	2.54133
46102	SEX1	HEIGHT4	TG5		HB5	0.0266	0.5138	2.97264
3296965	HIP5	TG5			SG1	0.0266	0.5	1.08457
615319	HEIGHT4	TG5	HCT5		SEX1	0.0265	1	2.2372
2690953	WEIGHT5	TG5	HCT5	RBC_B5	HB5	0.0265	0.9296	5.37829
728263	TG5	HB5	RBC_B5	WEIGHT5	HCT5	0.0265	0.9024	4.98173
3205263	HCT5	TG5	WEIGHT5	HB5	RBC_B5	0.0265	0.8726	4.80962
3454774	BMI5	TG5	SEX1		WAIST5	0.0265	0.7806	3.63223
1916521	TG5	SONA3	SG1		PH1	0.0265	0.7371	1.41683
2386182	HDL1	TG5	SG1		T_HDL5	0.0265	0.7255	3.5733
2386174	HDL1	TG5	SG1		PH1	0.0265	0.7255	1.39453
2558161	TG5	WAIST5	SEX1		BMI5	0.0265	0.6424	3.08785
1515724	HCT5	RBC_B5	HB5	TG5	WEIGHT5	0.0265	0.5968	3.14795
1351483	SG1	T_HDL5	HDL1		TG5	0.0265	0.5873	2.72011
343219	PH1	HDL1	TG5		SG1	0.0265	0.5854	1.26982
3672991	SONA3	TG5	PH1		SG1	0.0265	0.5745	1.24618
2963090	SG1	TG5	T_HDL5		HDL1	0.0265	0.5409	3.08348
882924	SUP3	TG5			SEX1	0.0265	0.5378	1.20316
989066	WAIST5	TG5	BMI5		SEX1	0.0265	0.5286	1.18258
46104	SEX1	HEIGHT4	TG5		HCT5	0.0265	0.511	2.82099
2153736	HB5	HCT5	TG5	T_HDL5	SEX1	0.0263	0.984	2.2014
3546974	SEX1	T_HDL5	HCT5	TG5	HB5	0.0263	0.8846	5.11794
1580017	HB5	T_HDL5	TG5	SEX1	HCT5	0.0263	0.8558	4.72448
2396551	HB5	SEX1	HCT5	T_HDL5	TG5	0.0263	0.6033	2.79421
2113989	SP2_32	T_HDL5			TG5	0.0263	0.5697	2.63859
1031500	SUP5	TG5			T_HDL5	0.0263	0.5198	2.56017
3145543	TG5	SP2_32			T_HDL5	0.0263	0.5083	2.50353
7256	T_HDL5	SUP5			TG5	0.0263	0.5069	2.34773
2361735	T_HDL5	TG5	HB5		RBC_B5	0.0262	0.8281	4.56435
1846196	T_HDL5	RBC_B5	TG5		HB5	0.0262	0.7787	4.50524
1404241	TG5	NONHDL5	SG1		T_HDL5	0.0262	0.7349	3.6196
695091	T_HDL5	RBC_B5	HB5		TG5	0.0262	0.598	2.76966
597338	SP3_12	TG5			SEX1	0.0262	0.598	1.33784
1637626	TG5	BUN1			SEX2	0.0262	0.5847	1.0573
2908237	INS04	TG5			PH1	0.0262	0.5579	1.07238
1445521	BUN2	TG5			PH1	0.0262	0.5414	1.04066
2963108	SG1	TG5	T_HDL5		NONHDL5	0.0262	0.5351	2.76818
3002669	T_HDL5	INS1204			TG5	0.0262	0.5335	2.47093
1723284	RBC_B5	HB5	TG5		T_HDL5	0.0262	0.5274	2.5976
235292	INS1204	TG5			T_HDL5	0.0262	0.5069	2.49663
2769109	TG5	HCT1			SEX2	0.026	0.9785	1.7694
526094	T_HDL5	TG5	HCT5		RBC_B5	0.026	0.8465	4.66576
1846191	T_HDL5	RBC_B5	TG5		HCT5	0.026	0.7745	4.27566
2730396	TG5	WAIST5	SEX2		WHR5	0.026	0.7251	3.17328
2577052	WHR5	SEX2	TG5		WAIST5	0.026	0.7222	3.36049
2274047	CHL_CI2	SG1	TG5		SEX1	0.026	0.6233	1.39444
2280969	SP3_11	TG5			SEX1	0.026	0.6026	1.34813
2658914	T_HDL5	RBC_B5	HCT5		TG5	0.026	0.5833	2.70158
2908214	INS04	TG5			SEX1	0.026	0.5549	1.24142
3687310	TG5	HCT5	RBC_B5		T_HDL5	0.026	0.526	2.59071
3067377	TG5	CHL_CI2	SEX1		SG1	0.026	0.507	1.09976
2639041	HDL2	NONHDL5	TG5		T_HDL5	0.0259	1	4.9253
1455401	SP2_35	TG5			SEX2	0.0259	0.7573	1.36941
391984	TG5	HDL2	T_HDL5		NONHDL5	0.0259	0.7479	3.86904
1930886	LDL3	NONHDL4			TG5	0.0259	0.7269	3.36667
3072227	TG5	LDL3			NONHDL4	0.0259	0.6805	3.5679
2741914	TG5	HEIGHT5			RBC_B5	0.0259	0.5604	3.08883
882946	SUP3	TG5			PH1	0.0259	0.5262	1.01144
621686	NONHDL4	TG5			LDL3	0.0259	0.5113	2.4227
59232	HEIGHT5	RBC_B5	TG5		SEX1	0.0258	0.9945	2.22489
3661225	TG5	BUN3			SEX1	0.0258	0.5825	1.30317
2538894	TG5	POTA_K3			PH1	0.0258	0.566	1.08795
75626	BMI3	TG5			SEX1	0.0258	0.5643	1.26245
1959651	TG5	SEX1	HEIGHT5		RBC_B5	0.0258	0.5607	3.09048
35894	GLU05	T_HDL5			TG5	0.0258	0.5488	2.54179
3136476	WBC_B3	TG5			SEX1	0.0258	0.5357	1.19847
3477190	TG5	RBC_B5	T_HDL5	HB5	SEX1	0.0256	0.9781	2.1882
125294	CHL_CI2	TCHL5	TG5		NONHDL5	0.0256	0.9572	4.95179
1580025	HB5	T_HDL5	TG5	SEX1	RBC_B5	0.0256	0.8326	4.58915
254116	NONHDL5	TG5	CHL_CI2		TCHL5	0.0256	0.8211	4.22582
1071128	RBC_B5	TG5	SEX1	T_HDL5	HB5	0.0256	0.8136	4.70716
1225632	TG5	HDL1	CHL_CI2		T_HDL5	0.0256	0.716	3.52651
203231	HDL1	T_HDL5	CHL_CI2		TG5	0.0256	0.6215	2.8785
3717623	RBC_B5	SEX1	HB5	T_HDL5	TG5	0.0256	0.6027	2.79143
1797944	CHL_CI2	T_HDL5	TG5		HDL1	0.0256	0.5888	3.35654
2075197	DBP05	T_HDL5			TG5	0.0256	0.5756	2.66592
75672	BMI3	TG5			PH1	0.0256	0.5611	1.07853
1187959	TG5	SBP02			PH1	0.0256	0.5594	1.07526
195324	TG5	DBP4			SEX1	0.0256	0.5491	1.22844
2183353	HB5	WAIST5			TG5	0.0256	0.5265	2.43851
946738	RBC_B5	HB5	TG5	SEX1	T_HDL5	0.0256	0.5234	2.5779
705184	GLU604	TG5			SG1	0.0256	0.5056	1.09672
756089	TG5	GLU05	GLU1205	HBA1C5	GLU605	0.0255	0.9319	4.80668
164985	TG5	GLU605	GLU05	HBA1C5	GLU1205	0.0255	0.9082	4.93578
2854471	TG5	CHL_CI2	WEIGHT5		SEX1	0.0255	0.8517	1.90542
1884092	HBA1C5	GLU605	TG5	GLU1205	GLU05	0.0255	0.8476	4.99905
489816	GLU1205	TG5	GLU605	GLU05	HBA1C5	0.0255	0.8241	4.54588
145563	HB3	TG5			SEX2	0.0255	0.682	1.23325
2538882	TG5	POTA_K3			SEX1	0.0255	0.5597	1.25216
1923414	SUB4	TG5			SEX1	0.0255	0.5563	1.24455
1102512	SBP03	TG5			PH1	0.0255	0.5443	1.04624
346583	T_HDL5	AGE3			TG5	0.0255	0.5427	2.51354
691871	LDL2	TG5			SEX1	0.0255	0.5345	1.19578
3288959	GLU04	TG5			SG1	0.0255	0.5329	1.15594
1641405	T_HDL5	TG5	HCT5	RBC_B5	SEX1	0.0253	0.9725	2.17567
218911	TG5	SEX1	BMI5	WAIST5	WEIGHT5	0.0253	0.9568	5.04685
3546982	SEX1	T_HDL5	HCT5	TG5	RBC_B5	0.0253	0.851	4.69057
1071145	RBC_B5	TG5	SEX1	T_HDL5	HCT5	0.0253	0.8045	4.44127
2459705	BMI5	WEIGHT5	TG5	SEX1	WAIST5	0.0253	0.7902	3.6769
2377799	NONHDL5	SEX2	TG5		T_HDL5	0.0253	0.7284	3.58759
3791712	TG5	BMI5	WEIGHT5	WAIST5	SEX1	0.0253	0.7254	1.62286
1556694	WEIGHT5	WAIST5	TG5	SEX1	BMI5	0.0253	0.7108	3.41663
1879360	T_HDL5	SEX1	RBC_B5	HCT5	TG5	0.0253	0.5861	2.71455
1065485	TG5	WEIGHT3			PH1	0.0253	0.5784	1.11178
132353	T_HDL5	TG5	SEX2		NONHDL5	0.0253	0.5463	2.82612
2939325	TG5	PLLIE3			SEX1	0.0253	0.5284	1.18213
2914421	SEX1	HCT5	TG5	RBC_B5	T_HDL5	0.0253	0.5221	2.5715
271151	GLU1204	TG5			SEX1	0.0253	0.5101	1.14119
1031480	SUP5	TG5			BMI5	0.0253	0.5	2.40337
3355693	TG5	SEX2	HDL1		T_HDL5	0.0252	0.6822	3.36004
1564329	TG5	PLAT2			SEX1	0.0252	0.6667	1.49154
2326909	TG5	HCT3			SEX2	0.0252	0.6308	1.14066
3521570	GLU03	TG5			PH1	0.0252	0.6027	1.15849
2322198	T_HDL5	HDL1	SEX2		TG5	0.0252	0.5517	2.55522
132364	T_HDL5	TG5	SEX2		HDL1	0.0252	0.5432	3.09659
1952725	TG5	MS1			T_HDL5	0.0252	0.5432	2.67542
3242017	TG5	RBC_B4			PH1	0.0252	0.5399	1.03778
926525	MS1	T_HDL5			TG5	0.0252	0.5101	2.36255
1161188	HB5	TG5	WAIST5		SEX1	0.025	0.9777	2.18731
3639009	TG5	CHL_CI2	HCT5		SEX1	0.025	0.9722	2.175
158910	RBC_B5	SG1	TG5	HB5	HCT5	0.025	0.9067	5.00547
2113850	SG1	TG5	HCT5	RBC_B5	HB5	0.025	0.8974	5.19199
2631735	TG5	SG1	HB5	HCT5	RBC_B5	0.025	0.8495	4.6823
628842	TG5	HCT4	HB4		SEX1	0.025	0.8333	1.86426
1404238	TG5	NONHDL5	SG1		PH1	0.025	0.7028	1.3509
2765125	TG5	LDL4			T_HDL5	0.025	0.6679	3.28961
3313514	SEX1	HCT4	TG5		HB4	0.025	0.6458	3.08088
2331640	SEX1	HB4	TG5		HCT4	0.025	0.6228	3.04175
2558184	TG5	WAIST5	SEX1		HB5	0.025	0.6076	3.51533
3160292	TG5	PH1	NONHDL5		SG1	0.025	0.6076	1.31798
1065498	TG5	WEIGHT3			SEX2	0.025	0.5719	1.03416
1515716	HCT5	RBC_B5	HB5	TG5	SG1	0.025	0.5645	1.22448
1730499	LDL4	T_HDL5			TG5	0.025	0.5503	2.54874
1187993	TG5	SBP02			SEX1	0.025	0.5469	1.22352
132351	T_HDL5	TG5	SEX2		PH1	0.025	0.5401	1.03816
1400566	WAIST5	SEX1	HB5		TG5	0.025	0.5335	2.47093
2354925	PH1	TG5	SEX2		T_HDL5	0.025	0.5058	2.49122
2860068	WEIGHT5	TG5	WAIST5	HIP5	BMI5	0.0249	0.8571	4.11986
3758796	HIP5	WEIGHT5	BMI5	TG5	WAIST5	0.0249	0.8365	3.89234
1508155	TG5	HIP5	BMI5	WAIST5	WEIGHT5	0.0249	0.7909	4.17177
3791727	TG5	BMI5	WEIGHT5	WAIST5	HIP5	0.0249	0.7131	3.83964
1457506	TG5	PLLIE1			PH1	0.0249	0.5898	1.13369
3510414	TG5	SP1_33			PH1	0.0249	0.5839	1.12235
525379	PLLIE5	T_HDL5			TG5	0.0249	0.5595	2.59135
1709440	T_HDL5	HEIGHT5			TG5	0.0249	0.5421	2.51076
2741945	TG5	HEIGHT5			HCT5	0.0249	0.5387	2.97391
2741896	TG5	HEIGHT5			T_HDL5	0.0249	0.5387	2.65326
395844	SUB3	T_HDL5			TG5	0.0249	0.521	2.41303
2480145	HIP4	T_HDL5			TG5	0.0249	0.5073	2.34958
347866	WAIST5	HCT5			TG5	0.0249	0.5058	2.34263
692149	TG5	T_HDL5	HEIGHT5		SEX1	0.0248	0.9943	2.22444
2530838	HCT5	TG5	HEIGHT5		SEX1	0.0248	0.9943	2.22444
2663707	SG1	TG5	BMI5		WAIST5	0.0248	0.7178	3.34002
2975196	TG5	GLU1205	PH1		GLU605	0.0248	0.709	3.65697
216089	SG1	TG5	WEIGHT5		PH1	0.0248	0.6948	1.33552
2375406	TG5	GLU605	PH1		GLU1205	0.0248	0.692	3.7608
1758165	WAIST5	SG1	TG5		BMI5	0.0248	0.6732	3.2359
2207180	GLU605	TG5	GLU1205		PH1	0.0248	0.6028	1.15868
1961397	WEIGHT5	TG5	PH1		SG1	0.0248	0.5728	1.24249
2662154	WHR3	TG5			PH1	0.0248	0.551	1.05911
932841	T_HDL5	SEX1	HEIGHT5		TG5	0.0248	0.544	2.51956
1959658	TG5	SEX1	HEIGHT5		HCT5	0.0248	0.5389	2.97502
1959618	TG5	SEX1	HEIGHT5		T_HDL5	0.0248	0.5389	2.65424
1066726	MS3	T_HDL5			TG5	0.0248	0.5356	2.48065
2093402	TG5	MS3			T_HDL5	0.0248	0.5164	2.54342
79853	TG5	DS2			SG1	0.0248	0.5073	1.10041
691286	TG5	HB2	HCT2		SEX2	0.0246	0.9247	1.67212
974255	SBP5	DBP05	SBP05	TG5	DBP5	0.0246	0.8912	4.88901
2042395	TG5	DBP5	DBP05	SBP5	SBP05	0.0246	0.8821	4.97578
3082316	SBP05	DBP5	DBP05	TG5	SBP5	0.0246	0.86	5.01715
1166742	SBP5	TG5	SBP05	DBP5	DBP05	0.0246	0.8152	4.74391
3292546	PH1	HB4	TG5		SEX1	0.0246	0.8037	1.79803
2445796	TG5	WEIGHT2			SEX2	0.0246	0.735	1.32909
2049434	HCT2	TG5	SEX2		HB2	0.0246	0.7257	3.08323
219403	SEX2	TG5	HB2		HCT2	0.0246	0.6277	3.02551
2204518	NONHDL5	TG5	SEX1		PH1	0.0246	0.6277	1.20654
2331641	SEX1	HB4	TG5		PH1	0.0246	0.6121	1.17656
3160294	TG5	PH1	NONHDL5		SEX1	0.0246	0.5972	1.33605
1087649	TG5	NONHDL3			PH1	0.0246	0.5952	1.14407
450559	DS4	TG5			SEX1	0.0246	0.5772	1.29131
2280989	SP3_11	TG5			PH1	0.0246	0.5695	1.09467
2662074	SUP2	TG5			PH1	0.0246	0.5658	1.08756
3100198	AGE5	TG5			PH1	0.0246	0.5426	1.04297
2543963	HDL1	WAIST4			TG5	0.0246	0.5276	2.4436
195358	TG5	DBP4			PH1	0.0246	0.5276	1.01414
1680038	TG5	TCHL1			LDL1	0.0245	1	5.16938
3141853	TG5	PLAT1			SEX1	0.0245	0.698	1.56156
1177465	TG5	TCHL2			LDL1	0.0245	0.6129	3.16831
881726	LDL1	TCHL2			TG5	0.0245	0.6021	2.78865
3001853	PH1	CHL_CI2	T_HDL5		TG5	0.0245	0.5758	2.66684
1797918	CHL_CI2	T_HDL5	TG5		PH1	0.0245	0.5625	1.08122
1952701	TG5	MS1			PH1	0.0245	0.5278	1.01452
3242054	TG5	RBC_B4			HCT4	0.0245	0.5245	2.56166
389113	T_HDL5	SP1_31			TG5	0.0245	0.5213	2.41442
294300	TG5	HCT4			RBC_B4	0.0245	0.5	2.68189
1161379	TG5	RBC_B5	CHL_CI2		SEX1	0.0243	0.9392	2.10117
1248877	T_HDL5	TG5	HIP5		BMI5	0.0243	0.787	3.7829
2435575	TG5	INS05	BMI5		WAIST5	0.0243	0.7763	3.61222
1600454	WHR5	SG1	TG5		PH1	0.0243	0.7424	1.42702
1532654	WAIST5	TG5	INS05		BMI5	0.0243	0.7296	3.507
530150	WAIST4	TG5	PH1		SEX1	0.0243	0.68	1.52129
3372270	WAIST4	TG5	SEX1		PH1	0.0243	0.6367	1.22384
2190886	T_HDL5	BMI5	TG5		HIP5	0.0243	0.632	3.40296
1284762	TG5	T_HDL5	WAIST5		PH1	0.0243	0.6137	1.17963
953998	TG5	BMI5	HIP5		T_HDL5	0.0243	0.6028	2.96897
2483417	T_HDL5	WAIST5	PH1		TG5	0.0243	0.5903	2.734
3358972	TG5	WHR5	PH1		SG1	0.0243	0.5903	1.28045
3138377	TG5	SUB2			PH1	0.0243	0.5903	1.13466
3724721	BMI5	T_HDL5	HIP5		TG5	0.0243	0.5592	2.58996
3514023	WAIST5	TG5	PH1		T_HDL5	0.0243	0.5215	2.56854
986814	TCHL5	TG5	PH1	T_HDL5	NONHDL5	0.0242	1	5.1732
1931433	TG5	HEIGHT4	RBC_B5		SEX1	0.0242	0.9941	2.224
1318991	TG5	HB5	SONA3		SEX1	0.0242	0.9713	2.17299
1113851	NONHDL5	PH1	TG5	T_HDL5	TCHL5	0.0242	0.7752	3.9896
3233566	TG5	PH1	NONHDL5	TCHL5	T_HDL5	0.0242	0.7191	3.54178
3034283	PH1	TCHL5	TG5		T_HDL5	0.0242	0.6955	3.42555
3533377	T_HDL5	WEIGHT5	TG5		BMI5	0.0242	0.6402	3.07728
2190873	T_HDL5	BMI5	TG5		WEIGHT5	0.0242	0.6283	3.3141
1659905	SEX1	HDL2	TG5		PH1	0.0242	0.6213	1.19424
2620472	PH1	HDL2	TG5		SEX1	0.0242	0.6057	1.35507
2946301	TG5	GLU1202			SEX1	0.0242	0.593	1.32666
2211310	BMI5	T_HDL5	WEIGHT5		TG5	0.0242	0.5889	2.72752
807906	TG5	T_HDL5	TCHL5		PH1	0.0242	0.5615	1.0793
1004215	NONHDL5	TG5	T_HDL5	TCHL5	PH1	0.0242	0.5615	1.0793
3236545	TG5	BMI5	WEIGHT5		T_HDL5	0.0242	0.5578	2.74733
2715422	TG5	SEX1	SONA3		HB5	0.0242	0.5541	3.2058
597308	SP3_12	TG5			PH1	0.0242	0.5523	1.06161
673709	T_HDL5	INS604			TG5	0.0242	0.5248	2.43063
1701694	INS604	TG5			T_HDL5	0.0242	0.509	2.50698
3587321	T_HDL5	HEIGHT4			TG5	0.0242	0.5075	2.35051
315337	BMI4	T_HDL5			TG5	0.0242	0.5	2.31577
2663722	SG1	TG5	BMI5		PH1	0.024	0.6971	1.33994
611769	SG4	TG5			SEX1	0.024	0.6857	1.53405
3533386	T_HDL5	WEIGHT5	TG5		WAIST5	0.024	0.6364	2.96125
1284738	TG5	T_HDL5	WAIST5		WEIGHT5	0.024	0.6065	3.19912
1304766	WAIST5	T_HDL5	WEIGHT5		TG5	0.024	0.6065	2.80903
618609	PH1	BMI5	TG5		SG1	0.024	0.5854	1.26982
3521537	GLU03	TG5			SEX1	0.024	0.5753	1.28706
1202697	SBP05	T_HDL5			TG5	0.024	0.5676	2.62886
2280942	SP3_11	TG5			AGE2	0.024	0.5563	2.23319
3475296	GLU604	T_HDL5			TG5	0.024	0.5385	2.49409
2333653	WAIST5	WEIGHT5	TG5		T_HDL5	0.024	0.5316	2.61829
690264	TG5	SUP4			T_HDL5	0.024	0.5266	2.59366
806102	AGE2	TG5			SP3_11	0.024	0.5091	2.39603
3459323	T_HDL5	SUP4			TG5	0.024	0.5091	2.35792
2965226	TG5	HDL1	WEIGHT5		SEX1	0.0239	0.8308	1.85866
167920	SBP5	T_HDL5			TG5	0.0239	0.5819	2.6951
3181404	SEX1	HDL1	TG5		WEIGHT5	0.0239	0.5799	3.05881
3181426	SEX1	HDL1	TG5		PH1	0.0239	0.5799	1.11466
2041122	T_HDL5	CHL_CI2	SEX1		TG5	0.0239	0.5779	2.67657
2288795	HDL1	RBC_B5			TG5	0.0239	0.57	2.63998
3201118	SEX1	WEIGHT5	HDL1		TG5	0.0239	0.5661	2.62192
450581	DS4	TG5			PH1	0.0239	0.5604	1.07718
1823318	TG5	AGE4			PH1	0.0239	0.5567	1.07007
1797948	CHL_CI2	T_HDL5	TG5		SEX1	0.0239	0.5493	1.22889
343221	PH1	HDL1	TG5		SEX1	0.0239	0.5285	1.18236
421599	T_HDL5	BUN2			TG5	0.0239	0.5186	2.40192
3405830	TCHL5	TG5	WAIST5		NONHDL5	0.0238	0.9708	5.02215
2181920	WEIGHT5	WHR5	TG5		WAIST5	0.0238	0.9326	4.33951
3532777	WAIST5	TG5	NONHDL5		TCHL5	0.0238	0.8469	4.3586
867271	TG5	SG1	HDL2		PH1	0.0238	0.7155	1.37531
3533402	T_HDL5	WEIGHT5	TG5		PH1	0.0238	0.6288	1.20866
933900	WEIGHT5	T_HDL5	PH1		TG5	0.0238	0.6058	2.80579
2620470	PH1	HDL2	TG5		SG1	0.0238	0.595	1.29064
1823287	TG5	AGE4			SEX2	0.0238	0.5533	1.00052
1961420	WEIGHT5	TG5	PH1		T_HDL5	0.0238	0.5497	2.70744
2333662	WAIST5	WEIGHT5	TG5		WHR5	0.0238	0.5253	2.29889
3059178	T_HDL5	HCT4			TG5	0.0238	0.5061	2.34402
806153	AGE2	TG5			SG1	0.0238	0.503	1.09108
830106	TCHL5	WAIST5	NONHDL5		TG5	0.0238	0.5	2.31577
3126044	WAIST5	TG5	HCT5		SEX1	0.0236	0.9483	2.12153
2740571	SEX1	WAIST5	TG5	PH1	WEIGHT5	0.0236	0.8824	4.65441
2515254	WAIST5	WEIGHT5	TG5	PH1	SEX1	0.0236	0.8291	1.85486
3628013	SEX2	BMI5	TG5		WAIST5	0.0236	0.6653	3.09573
1556673	WEIGHT5	WAIST5	TG5	SEX1	PH1	0.0236	0.6627	1.27382
2730373	TG5	WAIST5	SEX2		BMI5	0.0236	0.6574	3.15995
2710854	DS3	TG5			SEX1	0.0236	0.6395	1.43069
1184673	TG5	WEIGHT5	PH1	SEX1	WAIST5	0.0236	0.6322	2.94171
1352496	MS4	TG5			PH1	0.0236	0.581	1.11678
2558170	TG5	WAIST5	SEX1		HCT5	0.0236	0.5729	3.16272
597357	SP3_12	TG5			AGE3	0.0236	0.5392	2.62246
3037055	T_HDL5	GLU1204			TG5	0.0236	0.534	2.47324
3661255	TG5	BUN3			PH1	0.0236	0.534	1.02644
2082011	T_HDL5	HB4			TG5	0.0236	0.5172	2.39543
1923386	SUB4	TG5			T_HDL5	0.0236	0.5156	2.53948
899823	SUB4	T_HDL5			TG5	0.0236	0.5108	2.36579
3368047	HCT5	SEX1	WAIST5		TG5	0.0236	0.5	2.31577
652265	TG5	RBC_B5	WAIST5		SEX1	0.0235	0.9162	2.04972
1641407	T_HDL5	TG5	HCT5	RBC_B5	HB5	0.0235	0.9011	5.2134
3477183	TG5	RBC_B5	T_HDL5	HB5	HCT5	0.0235	0.8962	4.94751
2153743	HB5	HCT5	TG5	T_HDL5	RBC_B5	0.0235	0.877	4.83387
254115	NONHDL5	TG5	CHL_CI2		T_HDL5	0.0235	0.7523	3.7053
1444097	SONA3	TG5	T_HDL5		PH1	0.0235	0.6052	1.1633
489443	RBC_B5	HCT5	T_HDL5	HB5	TG5	0.0235	0.5942	2.75206
2558127	TG5	WAIST5	SEX1		RBC_B5	0.0235	0.5694	3.13844
2645933	T_HDL5	SONA3	PH1		TG5	0.0235	0.5559	2.57468
1797926	CHL_CI2	T_HDL5	TG5		NONHDL5	0.0235	0.5395	2.79094
1515730	HCT5	RBC_B5	HB5	TG5	T_HDL5	0.0235	0.529	2.60548
436383	TG5	HBA1C3			SEX1	0.0235	0.529	1.18348
3020678	NONHDL5	T_HDL5	CHL_CI2		TG5	0.0235	0.5223	2.41906
715894	WBC_B4	T_HDL5			TG5	0.0235	0.5206	2.41118
3672997	SONA3	TG5	PH1		T_HDL5	0.0235	0.5093	2.50846
2849197	DS2	T_HDL5			TG5	0.0235	0.5046	2.33708
1240941	GLU05	TG5	PH1		GLU605	0.0233	0.7277	3.75343
997214	SG1	TG5	HCT5		PH1	0.0233	0.6792	1.30554
2375405	TG5	GLU605	PH1		GLU05	0.0233	0.652	3.84542
477263	GLU605	GLU05	TG5		PH1	0.0233	0.6342	1.21904
2756589	TG5	PH1	HCT5		SG1	0.0233	0.6151	1.33424
2928346	PLAT3	TG5			SEX1	0.0233	0.5863	1.31167
1177488	TG5	TCHL2			PH1	0.0233	0.5842	1.12293
2662164	WHR3	TG5			SG1	0.0233	0.5191	1.12601
1187992	TG5	SBP02			SG1	0.0233	0.5094	1.10496
2741930	TG5	HEIGHT5			SG1	0.0233	0.5046	1.09455
1827444	HB5	NONHDL5			TG5	0.0233	0.5015	2.32272
1165036	HEIGHT5	SG1	TG5		SEX1	0.0232	0.9939	2.22355
3566822	TCHL5	SONA3	TG5		NONHDL5	0.0232	0.9474	4.90109
3693371	NONHDL5	TG5	SONA3		TCHL5	0.0232	0.81	4.1687
3479106	TG5	PH1	HIP5		BMI5	0.0232	0.7535	3.62188
1072584	SG1	TG5	SBP4		PH1	0.0232	0.7297	1.40261
2318356	TG5	SG1	RBC_B5		PH1	0.0232	0.6807	1.30842
2828533	TG5	SBP4	PH1		SG1	0.0232	0.6378	1.38348
279366	PH1	TG5	RBC_B5		SG1	0.0232	0.6067	1.31602
953979	TG5	BMI5	HIP5		PH1	0.0232	0.5745	1.10429
618639	PH1	BMI5	TG5		HIP5	0.0232	0.5645	3.03952
1038429	SBP4	HDL1			TG5	0.0232	0.511	2.36672
1959648	TG5	SEX1	HEIGHT5		SG1	0.0232	0.5047	1.09477
511076	BMI5	TG5	TCHL5		NONHDL5	0.023	0.9758	5.04801
639578	TG5	NONHDL5	BMI5		TCHL5	0.023	0.8256	4.24898
1960649	POTA_K2	TG5	SG1		PH1	0.023	0.7488	1.43932
1413632	TG5	GLU605	SEX1		PH1	0.023	0.6793	1.30573
2375425	TG5	GLU605	PH1		SEX1	0.023	0.644	1.44075
3715242	TG5	POTA_K2	PH1		SG1	0.023	0.6216	1.34834
1803475	TG5	POTA_K5			SEX1	0.023	0.6075	1.3591
502396	TG5	TCHL3			PH1	0.023	0.573	1.1014
2662144	WHR3	TG5			T_HDL5	0.023	0.5127	2.5252
1632447	WHR3	T_HDL5			TG5	0.023	0.5063	2.34495
3285075	TG5	SONA3	HCT5		SEX1	0.0229	0.9639	2.15643
2530828	HCT5	TG5	HEIGHT5		HB5	0.0229	0.9195	5.31986
569288	HEIGHT5	HB5	TG5		HCT5	0.0229	0.8511	4.69853
473963	PH1	TG5	HCT4		SEX1	0.0229	0.8163	1.82622
3479116	TG5	PH1	HIP5		WEIGHT5	0.0229	0.7442	3.92544
1272988	INS1205	TG5	SG1		PH1	0.0229	0.724	1.39165
2838729	SG1	HB5	TG5		PH1	0.0229	0.6667	1.28151
1872114	TG5	HBA1C5	GLU605		PH1	0.0229	0.6426	1.23518
2375419	TG5	GLU605	PH1		HBA1C5	0.0229	0.64	3.53036
3028118	TG5	PH1	INS1205		SG1	0.0229	0.6202	1.34531
2641878	TG5	HBA1C5	PH1		GLU605	0.0229	0.6084	3.13809
2299862	TG5	WEIGHT5	HIP5		PH1	0.0229	0.6015	1.15618
792742	PH1	HB5	TG5		SG1	0.0229	0.597	1.29498
1114393	TG5	SBP3			SEX1	0.0229	0.5948	1.33068
2190885	T_HDL5	BMI5	TG5		PH1	0.0229	0.5948	1.14331
1564254	SP3_15	TG5			AGE4	0.0229	0.5926	3.25348
3313527	SEX1	HCT4	TG5		PH1	0.0229	0.5904	1.13485
3387070	PH1	T_HDL5	BMI5		TG5	0.0229	0.5755	2.66545
618620	PH1	BMI5	TG5		T_HDL5	0.0229	0.5575	2.74585
1823344	TG5	AGE4			SP3_15	0.0229	0.5333	3.72351
1961437	WEIGHT5	TG5	PH1		HIP5	0.0229	0.5298	2.85267
2715409	TG5	SEX1	SONA3		HCT5	0.0229	0.5246	2.89607
3137106	INS605	HDL1			TG5	0.0229	0.5096	2.36023
3218177	HIP3	TG5			SEX1	0.0229	0.5096	1.14008
32844	T_HDL5	SEX1	TCHL5	TG5	NONHDL5	0.0228	1	5.1732
365299	HEIGHT5	TG5	HCT5	HB5	SEX1	0.0228	0.9938	2.22333
1753215	HCT5	TG5	HEIGHT5	SEX1	HB5	0.0228	0.9191	5.31754
1161193	HB5	TG5	WAIST5		WEIGHT5	0.0228	0.8883	4.68553
3590215	HEIGHT5	TG5	SEX1	HB5	HCT5	0.0228	0.8503	4.69411
162056	T_HDL5	SEX1	NONHDL5	TG5	TCHL5	0.0228	0.7644	3.93401
2275103	TG5	TCHL5	NONHDL5	SEX1	T_HDL5	0.0228	0.7227	3.55951
2073541	SEX1	TG5	TCHL5		T_HDL5	0.0228	0.6913	3.40486
3410414	HB5	TG5	WEIGHT5		WAIST5	0.0228	0.6411	2.98312
216075	SG1	TG5	WEIGHT5		WAIST5	0.0228	0.6386	2.97149
1758153	WAIST5	SG1	TG5		WEIGHT5	0.0228	0.6187	3.26347
1249706	TG5	SP3_14			SEX2	0.0228	0.6069	1.09744
591214	TG5	BUN4			SEX1	0.0228	0.5955	1.33225
1183232	WAIST5	WEIGHT5	HB5		TG5	0.0228	0.5464	2.53068
75937	T_HDL5	SBP03			TG5	0.0228	0.5318	2.46306
807899	TG5	T_HDL5	TCHL5		SEX1	0.0228	0.5282	1.18169
1004229	NONHDL5	TG5	T_HDL5	TCHL5	SEX1	0.0228	0.5282	1.18169
3079911	BMI5	HB5			TG5	0.0228	0.5196	2.40655
1045754	SEX1	TCHL5	T_HDL5		TG5	0.0228	0.5096	2.36023
1245663	SEX1	NONHDL5	T_HDL5	TCHL5	TG5	0.0228	0.5096	2.36023
2333691	WAIST5	WEIGHT5	TG5		HB5	0.0228	0.5032	2.91131
2333672	WAIST5	WEIGHT5	TG5		SG1	0.0228	0.5032	1.09152
3100211	AGE5	TG5			WHR5	0.0228	0.5016	2.19517
2868209	TCHL5	TG5	GLU1205		NONHDL5	0.0226	0.9693	5.01439
652268	TG5	RBC_B5	WAIST5		WEIGHT5	0.0226	0.8827	4.65599
2994583	NONHDL5	TG5	GLU1205		TCHL5	0.0226	0.8634	4.44352
1216306	TG5	RENIN5	PH1		SEX1	0.0226	0.802	1.79423
288748	TG5	SEX1	GLU05		GLU605	0.0226	0.69	3.55897
263783	SEX1	RENIN5	TG5		PH1	0.0226	0.69	1.3263
1413624	TG5	GLU605	SEX1		GLU05	0.0226	0.6667	3.93212
2900456	RBC_B5	TG5	WEIGHT5		WAIST5	0.0226	0.632	2.94078
477256	GLU605	GLU05	TG5		SEX1	0.0226	0.6148	1.37543
591218	TG5	BUN4			PH1	0.0226	0.5918	1.13754
1213172	T_HDL5	DBP04			TG5	0.0226	0.5663	2.62284
671483	RBC_B5	WEIGHT5	WAIST5		TG5	0.0226	0.5163	2.39127
2333679	WAIST5	WEIGHT5	TG5		RBC_B5	0.0226	0.5	2.75591
173599	WAIST5	TG5	HB5	WEIGHT5	SEX1	0.0225	0.9874	2.20901
812961	TG5	NONHDL5	HB5		SEX1	0.0225	0.9632	2.15487
1180147	TG5	HCT5	SG1	PH1	SEX1	0.0225	0.9632	2.15487
388637	WAIST5	SEX1	HB5	TG5	WEIGHT5	0.0225	0.8971	4.73195
1948421	TG5	SUP1			SEX1	0.0225	0.8351	1.86828
2358619	TG5	SP1_35			SP2_35	0.0225	0.7009	3.63937
228234	HCT5	SEX1	TG5	SG1	PH1	0.0225	0.6709	1.28958
1455395	SP2_35	TG5			SP1_35	0.0225	0.6569	3.60367
2636091	SEX1	TG5	WEIGHT5	HB5	WAIST5	0.0225	0.6382	2.96963
1556689	WEIGHT5	WAIST5	TG5	SEX1	HB5	0.0225	0.6305	3.64782
2399124	WHR5	TG5	SEX1		WAIST5	0.0225	0.6255	2.91053
2399141	WHR5	TG5	SEX1		PH1	0.0225	0.6255	1.20232
1975347	TG5	HCT5	SEX1	PH1	SG1	0.0225	0.6085	1.31993
3108756	TG5	INS02			SEX1	0.0225	0.6015	1.34567
181153	SG2	TG5			SEX2	0.0225	0.597	1.07954
3072236	TG5	LDL3			TCHL4	0.0225	0.5902	2.9934
2204548	NONHDL5	TG5	SEX1		HB5	0.0225	0.573	3.31515
2326920	TG5	HCT3			PH1	0.0225	0.5627	1.0816
2946324	TG5	GLU1202			PH1	0.0225	0.5509	1.05892
411447	SEX1	WEIGHT5	HB5	WAIST5	TG5	0.0225	0.547	2.53345
2558130	TG5	WAIST5	SEX1		WHR5	0.0225	0.5451	2.38554
3358985	TG5	WHR5	PH1		SEX1	0.0225	0.5451	1.2195
3366736	SP3_12	T_HDL5			TG5	0.0225	0.5286	2.44823
613273	SG1	TG5	PH1	SEX1	HCT5	0.0225	0.5268	2.90822
3593965	TCHL4	LDL3			TG5	0.0225	0.5164	2.39173
597321	SP3_12	TG5			T_HDL5	0.0225	0.5131	2.52717
1050600	SEX1	NONHDL5	HB5		TG5	0.0225	0.5	2.31577
3018794	TG5	SG1	HB5	PH1	SEX1	0.0223	0.975	2.18127
1271979	HDL1	TG5	RBC_B5		SEX1	0.0223	0.9341	2.08976
3628414	SG4	TG5	SEX1		PH1	0.0223	0.9286	1.78492
1248869	T_HDL5	TG5	HIP5		WEIGHT5	0.0223	0.7222	3.8094
2325725	SEX1	DBP05	TG5		DBP5	0.0223	0.7156	3.92569
1127096	TG5	WHR5	T_HDL5		WAIST5	0.0223	0.7027	3.26975
793816	SG4	TG5	PH1		SEX1	0.0223	0.6842	1.53069
1462029	WHR4	PH1	TG5		SEX1	0.0223	0.6724	1.50429
2058811	SEX1	TG5	SG1	HB5	PH1	0.0223	0.661	1.27055
505187	WHR4	SEX1	TG5		PH1	0.0223	0.6446	1.23903
2521606	TG5	DBP5	SEX1		DBP05	0.0223	0.6393	3.72029
2900442	RBC_B5	TG5	WEIGHT5		PH1	0.0223	0.624	1.19943
2828535	TG5	SBP4	PH1		SEX1	0.0223	0.6142	1.37409
1864204	SEX1	SBP4	TG5		PH1	0.0223	0.607	1.16676
3533372	T_HDL5	WEIGHT5	TG5		HIP5	0.0223	0.5909	3.18166
16928	PH1	HB5	TG5	SEX1	SG1	0.0223	0.5909	1.28175
2299856	TG5	WEIGHT5	HIP5		T_HDL5	0.0223	0.5865	2.88869
279371	PH1	TG5	RBC_B5		WEIGHT5	0.0223	0.5843	3.08202
3626108	DBP5	DBP05	TG5		SEX1	0.0223	0.5799	1.29735
1511522	RBC_B5	HDL1	SEX1		TG5	0.0223	0.5778	2.67611
1284736	TG5	T_HDL5	WAIST5		WHR5	0.0223	0.5632	2.46475
2700367	WAIST5	WHR5	T_HDL5		TG5	0.0223	0.5571	2.58023
502398	TG5	TCHL3			NONHDL3	0.0223	0.5552	2.8979
502406	TG5	TCHL3			LDL2	0.0223	0.5552	2.48577
1271231	HIP5	T_HDL5	WEIGHT5		TG5	0.0223	0.5474	2.53531
3181423	SEX1	HDL1	TG5		RBC_B5	0.0223	0.5417	2.98576
1087618	TG5	NONHDL3			TCHL3	0.0223	0.5398	2.72591
613322	SG1	TG5	PH1	SEX1	HB5	0.0223	0.5235	3.02876
11019	TG5	PLLIE4			SEX1	0.0223	0.5217	1.16715
1961396	WEIGHT5	TG5	PH1		RBC_B5	0.0223	0.5166	2.84741
3231398	LDL2	TCHL3			TG5	0.0223	0.5115	2.36903
2778600	TG5	NONHDL5	HCT5		SEX1	0.0222	0.9627	2.15375
59241	HEIGHT5	RBC_B5	TG5		HB5	0.0222	0.8564	4.95478
569291	HEIGHT5	HB5	TG5		RBC_B5	0.0222	0.8245	4.5445
1502338	CHL_CI2	BMI5	TG5		WAIST5	0.0222	0.7045	3.27813
1600447	WHR5	SG1	TG5		WAIST5	0.0222	0.6769	3.1497
605174	WAIST5	CHL_CI2	TG5		BMI5	0.0222	0.6568	3.15707
2975197	TG5	GLU1205	PH1		HBA1C5	0.0222	0.6352	3.50388
2225306	NONHDL2	TG5			TCHL2	0.0222	0.6352	2.93224
1758152	WAIST5	SG1	TG5		WHR5	0.0222	0.6031	2.63936
2469952	TG5	HBA1C5	GLU1205		PH1	0.0222	0.6008	1.15484
2641877	TG5	HBA1C5	PH1		GLU1205	0.0222	0.5894	3.2032
2809864	HB5	HDL1			TG5	0.0222	0.5699	2.63952
2204546	NONHDL5	TG5	SEX1		HCT5	0.0222	0.5657	3.12297
1177486	TG5	TCHL2			NONHDL2	0.0222	0.5556	2.27747
472288	GLU02	TG5			SEX2	0.0222	0.5536	1.00106
2207552	TG5	MS5			PH1	0.0222	0.5516	1.06027
3304248	TG5	MS2			PH1	0.0222	0.5439	1.04547
1087643	TG5	NONHDL3			SEX1	0.0222	0.5363	1.19981
3504796	T_HDL5	SBP04			TG5	0.0222	0.5201	2.40887
2242182	HEIGHT4	HB5	TG5	HCT5	SEX1	0.022	1	2.2372
1684954	HEIGHT5	TG5	HB5	RBC_B5	SEX1	0.022	0.9935	2.22265
2531782	TCHL5	TG5	HBA1C5		NONHDL5	0.022	0.9686	5.01077
2064553	BMI5	TG5	HB5		SEX1	0.022	0.9686	2.16695
1885810	CHL_CI2	TG5	HEIGHT4		SEX1	0.022	0.9448	2.1137
811913	SONA3	TG5	RBC_B5		SEX1	0.022	0.9277	2.07545
3076279	RBC_B5	SEX1	HEIGHT5	TG5	HB5	0.022	0.8556	4.95016
615324	HEIGHT4	TG5	HCT5		HB5	0.022	0.8324	4.81593
3633401	TG5	SEX1	HEIGHT4	HCT5	HB5	0.022	0.8324	4.81593
1672443	TG5	HEIGHT4	SEX1	HB5	HCT5	0.022	0.828	4.571
2447640	TG5	HB5	HEIGHT4		HCT5	0.022	0.828	4.571
3590217	HEIGHT5	TG5	SEX1	HB5	RBC_B5	0.022	0.8235	4.53899
2661545	HBA1C5	NONHDL5	TG5		TCHL5	0.022	0.8105	4.17127
639591	TG5	NONHDL5	BMI5		T_HDL5	0.022	0.7897	3.88951
2965227	TG5	HDL1	WEIGHT5		T_HDL5	0.022	0.7662	3.77376
1532670	WAIST5	TG5	INS05		PH1	0.022	0.6609	1.27036
3454795	BMI5	TG5	SEX1		HB5	0.022	0.6498	3.75948
1928439	WEIGHT5	T_HDL5	HDL1		TG5	0.022	0.6498	3.00958
2255523	TG5	DS5			SEX2	0.022	0.639	1.15549
1249722	TG5	SP3_14			AGE5	0.022	0.5878	2.94913
3533369	T_HDL5	WEIGHT5	TG5		HDL1	0.022	0.5833	3.32519
1157490	PH1	TG5	INS05		WAIST5	0.022	0.5768	2.68392
2190861	T_HDL5	BMI5	TG5		NONHDL5	0.022	0.5725	2.96166
3405644	NONHDL5	BMI5	T_HDL5		TG5	0.022	0.5329	2.46815
2304200	BMI5	HB5	SEX1		TG5	0.022	0.531	2.45935
859869	HBA1C5	HDL1			TG5	0.022	0.5256	2.43434
1273167	GLU603	TG5			SEX1	0.022	0.5203	1.16401
3510440	TG5	SP1_33			SEX1	0.022	0.5168	1.15618
2715391	TG5	SEX1	SONA3		RBC_B5	0.022	0.5049	2.78292
3591356	WEIGHT5	HB5	PH1	TG5	SEX1	0.0219	1	2.2372
2500418	PH1	RBC_B5	TG5	SG1	SEX1	0.0219	0.9444	2.11281
2576653	TG5	T_HDL5	HEIGHT4		SEX1	0.0219	0.9053	2.02533
3126046	WAIST5	TG5	HCT5		HB5	0.0219	0.8793	5.08727
1161191	HB5	TG5	WAIST5		HCT5	0.0219	0.8547	4.7184
588326	TG5	SEX2	SBP5		SBP05	0.0219	0.8226	4.64015
1629496	SEX2	SBP05	TG5		SBP5	0.0219	0.7612	4.44076
3206645	SG1	INS05	TG5		PH1	0.0219	0.7217	1.38723
1542869	RBC_B5	SG1	SEX1	TG5	PH1	0.0219	0.6711	1.28997
3454789	BMI5	TG5	SEX1		PH1	0.0219	0.6456	1.24095
2636073	SEX1	TG5	WEIGHT5	HB5	PH1	0.0219	0.622	1.19559
3297980	SEX1	PH1	RBC_B5	TG5	SG1	0.0219	0.6169	1.33815
3410407	HB5	TG5	WEIGHT5		PH1	0.0219	0.6169	1.18578
1184651	TG5	WEIGHT5	PH1	SEX1	HB5	0.0219	0.5862	3.39152
16912	PH1	HB5	TG5	SEX1	WEIGHT5	0.0219	0.5795	3.0567
1157480	PH1	TG5	INS05		SG1	0.0219	0.573	1.24292
792756	PH1	HB5	TG5		WEIGHT5	0.0219	0.5709	3.01134
1564267	SP3_15	TG5			PH1	0.0219	0.5667	1.08929
1177471	TG5	TCHL2			SEX1	0.0219	0.5484	1.22688
1973533	HB5	WAIST5	HCT5		TG5	0.0219	0.5426	2.51308
618611	PH1	BMI5	TG5		SEX1	0.0219	0.5331	1.19265
613303	SG1	TG5	PH1	SEX1	RBC_B5	0.0219	0.5134	2.82977
2817370	SEX1	T_HDL5	HEIGHT4		TG5	0.0219	0.5117	2.36996
38629	HB5	PH1	WEIGHT5	SEX1	TG5	0.0219	0.5083	2.35421
2106688	WBC_B3	T_HDL5			TG5	0.0219	0.5083	2.35421
1961449	WEIGHT5	TG5	PH1		HB5	0.0219	0.5066	2.93098
814492	PH1	HB5	WEIGHT5		TG5	0.0219	0.5066	2.34634
1784462	HDL1	HB5	TG5		SEX1	0.0217	0.9806	2.19379
3126041	WAIST5	TG5	HCT5		WEIGHT5	0.0217	0.8736	4.60799
3417425	TG5	WEIGHT5	PH1	BMI5	WAIST5	0.0217	0.8042	3.74205
2515243	WAIST5	WEIGHT5	TG5	PH1	BMI5	0.0217	0.7638	3.67139
2014731	TG5	GLU1205	SEX1		GLU605	0.0217	0.7343	3.78747
1169444	PH1	BMI5	WAIST5	TG5	WEIGHT5	0.0217	0.7136	3.76404
3479117	TG5	PH1	HIP5		WAIST5	0.0217	0.707	3.28976
780303	PH1	TG5	RENIN4		SEX1	0.0217	0.7037	1.57431
2775585	TG5	INS1202			SEX1	0.0217	0.6638	1.48505
3615595	TG5	SEX1	RENIN4		PH1	0.0217	0.6524	1.25402
1570617	HCT5	WEIGHT5	TG5		WAIST5	0.0217	0.6441	2.99708
1413636	TG5	GLU605	SEX1		GLU1205	0.0217	0.6414	3.4858
2663706	SG1	TG5	BMI5		WEIGHT5	0.0217	0.6307	3.32676
3791721	TG5	BMI5	WEIGHT5	WAIST5	PH1	0.0217	0.623	1.19751
1420536	TG5	WAIST3			SEX1	0.0217	0.6204	1.38796
216061	SG1	TG5	WEIGHT5		BMI5	0.0217	0.6104	2.93403
1313767	TG5	INS1201			SEX1	0.0217	0.6056	1.35485
1916510	TG5	SONA3	SG1		SEX1	0.0217	0.6056	1.35485
56888	HIP5	WAIST5	TG5		PH1	0.0217	0.6008	1.15484
2028791	HDL1	SEX1	HB5		TG5	0.0217	0.5758	2.66684
3584825	RENIN2	TG5			PH1	0.0217	0.5352	1.02874
2207208	GLU605	TG5	GLU1205		SEX1	0.0217	0.5296	1.18482
3181385	SEX1	HDL1	TG5		HB5	0.0217	0.5278	3.05364
3148049	WAIST5	HCT5	WEIGHT5		TG5	0.0217	0.5241	2.42739
1243437	BMI5	HCT5			TG5	0.0217	0.5067	2.3468
2216149	T_HDL5	RBC_B4			TG5	0.0217	0.505	2.33893
3236536	TG5	BMI5	WEIGHT5		SG1	0.0217	0.5017	1.08826
2058290	LDL5	TG5	PH1		NONHDL5	0.0216	1	5.1732
2130893	TG5	TCHL5	LDL5	PH1	NONHDL5	0.0216	1	5.1732
2058293	LDL5	TG5	PH1		TCHL5	0.0216	1	5.14654
2259151	PH1	LDL5	NONHDL5	TG5	TCHL5	0.0216	1	5.14654
1470419	HB5	HCT5	TG5	CHL_CI2	SEX1	0.0216	1	2.2372
3077247	WEIGHT5	RBC_B5	TG5	PH1	SEX1	0.0216	0.9679	2.16538
1548102	BMI5	RBC_B5	TG5		WEIGHT5	0.0216	0.9264	4.8865
2530832	HCT5	TG5	HEIGHT5		RBC_B5	0.0216	0.8678	4.78317
2867780	CHL_CI2	SEX1	TG5	HCT5	HB5	0.0216	0.8629	4.99239
3639011	TG5	CHL_CI2	HCT5		HB5	0.0216	0.8389	4.85354
59242	HEIGHT5	RBC_B5	TG5		HCT5	0.0216	0.8343	4.60578
903297	HB5	SEX1	CHL_CI2	TG5	HCT5	0.0216	0.8032	4.4341
1677502	CHL_CI2	HB5	TG5		HCT5	0.0216	0.7989	4.41036
1371570	WHR5	INS05	TG5		WAIST5	0.0216	0.7588	3.53079
711676	WAIST5	HDL1	TG5		T_HDL5	0.0216	0.7402	3.64571
447869	CHL_CI2	WHR5	TG5		WAIST5	0.0216	0.6802	3.16506
1866779	WEIGHT5	RBC_B5	T_HDL5		TG5	0.0216	0.6537	3.02764
1532674	WAIST5	TG5	INS05		WHR5	0.0216	0.6481	2.8363
1846205	T_HDL5	RBC_B5	TG5		WEIGHT5	0.0216	0.6426	3.38953
3233573	TG5	PH1	NONHDL5	TCHL5	LDL5	0.0216	0.6426	3.29262
169390	SEX1	INS605	TG5		PH1	0.0216	0.6426	1.23518
605196	WAIST5	CHL_CI2	TG5		WHR5	0.0216	0.6398	2.79998
2119041	TG5	SEX1	RBC_B5	WEIGHT5	PH1	0.0216	0.6292	1.20943
3034289	PH1	TCHL5	TG5		LDL5	0.0216	0.6214	3.18399
3483408	HDL1	WAIST5	T_HDL5		TG5	0.0216	0.6189	2.86646
1120495	PH1	INS605	TG5		SEX1	0.0216	0.6189	1.3846
3297968	SEX1	PH1	RBC_B5	TG5	WEIGHT5	0.0216	0.6089	3.21178
2900450	RBC_B5	TG5	WEIGHT5		T_HDL5	0.0216	0.604	2.97488
2900434	RBC_B5	TG5	WEIGHT5		BMI5	0.0216	0.604	2.90327
1184679	TG5	WEIGHT5	PH1	SEX1	RBC_B5	0.0216	0.5785	3.18859
78214	TG5	CHL_CI1			SEX1	0.0216	0.5785	1.29422
1875148	LDL5	TG5			PH1	0.0216	0.5785	1.11197
1949138	TG5	TCHL5	LDL5		PH1	0.0216	0.5785	1.11197
2077287	NONHDL5	TG5	LDL5		PH1	0.0216	0.5785	1.11197
2152198	LDL5	NONHDL5	TG5	TCHL5	PH1	0.0216	0.5785	1.11197
3533379	T_HDL5	WEIGHT5	TG5		RBC_B5	0.0216	0.572	3.15277
1564315	TG5	PLAT2			PH1	0.0216	0.572	1.09948
1284717	TG5	T_HDL5	WAIST5		HDL1	0.0216	0.5451	3.10743
3160298	TG5	PH1	NONHDL5		LDL5	0.0216	0.5243	2.68646
3397506	T_HDL5	PLAT4			TG5	0.0216	0.5136	2.37876
2964287	T_HDL5	DBP4			TG5	0.0216	0.5119	2.37089
1567542	BMI5	WEIGHT5	RBC_B5		TG5	0.0216	0.5101	2.36255
1921005	WEIGHT5	HEIGHT5	TG5	PH1	SEX1	0.0215	1	2.2372
3647522	TG5	HEIGHT5	RBC_B5	HCT5	SEX1	0.0215	0.9934	2.22243
956916	HB5	HCT5	WAIST5	TG5	SEX1	0.0215	0.9804	2.19335
299521	TG5	RBC_B5	NONHDL5		SEX1	0.0215	0.9202	2.05867
2347084	TG5	SEX1	HCT5	WAIST5	HB5	0.0215	0.9091	5.25969
1753205	HCT5	TG5	HEIGHT5	SEX1	RBC_B5	0.0215	0.8671	4.77931
388636	WAIST5	SEX1	HB5	TG5	HCT5	0.0215	0.8571	4.73165
3076269	RBC_B5	SEX1	HEIGHT5	TG5	HCT5	0.0215	0.8333	4.60026
2141935	PH1	HEIGHT5	SEX1	TG5	WEIGHT5	0.0215	0.7772	4.09951
2925089	HEIGHT5	PH1	TG5		WEIGHT5	0.0215	0.7772	4.09951
3693373	NONHDL5	TG5	SONA3		T_HDL5	0.0215	0.75	3.69397
3046427	TG5	SG1	HEIGHT4		PH1	0.0215	0.7177	1.37954
867268	TG5	SG1	HDL2		SEX1	0.0215	0.6466	1.44657
965607	SEX1	HEIGHT5	TG5	WEIGHT5	PH1	0.0215	0.6438	1.23749
1740605	WEIGHT5	HEIGHT5	TG5		PH1	0.0215	0.6383	1.22692
998136	PH1	HEIGHT4	TG5		SG1	0.0215	0.6048	1.3119
1184660	TG5	WEIGHT5	PH1	SEX1	HEIGHT5	0.0215	0.5747	3.31401
1864255	TG5	HIP2			PH1	0.0215	0.5682	1.09218
2762341	DBP02	TG5			PH1	0.0215	0.5682	1.09218
1444099	SONA3	TG5	T_HDL5		NONHDL5	0.0215	0.5535	2.86337
1659914	SEX1	HDL2	TG5		SG1	0.0215	0.5515	1.19629
2204513	NONHDL5	TG5	SEX1		RBC_B5	0.0215	0.5474	3.01718
1197199	SEX1	HCT5	WAIST5	HB5	TG5	0.0215	0.5435	2.51724
2928360	PLAT3	TG5			PH1	0.0215	0.5396	1.0372
495644	RENIN3	TG5			SEX1	0.0215	0.53	1.18571
1034566	RENIN5	TG5			SG1	0.0215	0.5034	1.09195
2128002	WAIST5	WEIGHT5	TG5	HCT5	SEX1	0.0213	0.9803	2.19312
2347086	TG5	SEX1	HCT5	WAIST5	WEIGHT5	0.0213	0.903	4.76307
394506	SG1	WEIGHT5	TG5	PH1	SEX1	0.0213	0.8613	1.9269
3707350	T_HDL5	TG5	MS1		SEX2	0.0213	0.8466	1.53089
3231266	SG1	WEIGHT5	SEX1	TG5	PH1	0.0213	0.7028	1.3509
1248860	T_HDL5	TG5	HIP5		WAIST5	0.0213	0.6898	3.20973
801472	SEX1	WEIGHT5	TG5	HCT5	WAIST5	0.0213	0.6395	2.97568
1556685	WEIGHT5	WAIST5	TG5	SEX1	HCT5	0.0213	0.5984	3.30349
610560	BUN1	T_HDL5			TG5	0.0213	0.5984	2.77152
56892	HIP5	WAIST5	TG5		T_HDL5	0.0213	0.5889	2.90051
2827580	WAIST5	HIP5	T_HDL5		TG5	0.0213	0.582	2.69556
1758157	WAIST5	SG1	TG5		SEX1	0.0213	0.5798	1.29713
2710847	DS3	TG5			PH1	0.0213	0.5775	1.11005
3355708	TG5	SEX2	HDL1		PH1	0.0213	0.5775	1.11005
1184674	TG5	WEIGHT5	PH1	SEX1	SG1	0.0213	0.5709	1.23837
1284719	TG5	T_HDL5	WAIST5		HIP5	0.0213	0.5379	2.89629
2906930	TG5	BUN5			SG1	0.0213	0.5284	1.14618
3649268	T_HDL5	SUP3			TG5	0.0213	0.5228	2.42137
1347483	SEX2	MS1	TG5		T_HDL5	0.0213	0.521	2.56608
2372728	HCT5	WAIST5	SEX1	WEIGHT5	TG5	0.0213	0.5192	2.4047
2558128	TG5	WAIST5	SEX1		SG1	0.0213	0.5174	1.12232
327734	MS1	SEX2	T_HDL5		TG5	0.0213	0.5034	2.33152
613277	SG1	TG5	PH1	SEX1	WEIGHT5	0.0213	0.5	2.63736
1134254	GLU05	TG5	TCHL5		NONHDL5	0.0212	0.9737	5.03715
3636264	TG5	BMI5	SEX1	PH1	WEIGHT5	0.0212	0.9673	5.10223
1569821	AGE5	TG5	SP3_14		SEX2	0.0212	0.961	1.73776
3450273	WAIST5	RBC_B5	WEIGHT5	TG5	SEX1	0.0212	0.9367	2.09558
651887	SEX2	TG5	SP3_14		AGE5	0.0212	0.9308	4.67004
1548106	BMI5	RBC_B5	TG5		SEX1	0.0212	0.908	2.03137
3670932	RBC_B5	WAIST5	TG5	SEX1	WEIGHT5	0.0212	0.9024	4.7599
1260232	TG5	GLU05	NONHDL5		TCHL5	0.0212	0.8706	4.48058
569292	HEIGHT5	HB5	TG5		WEIGHT5	0.0212	0.7872	4.15226
751139	TG5	SP2_31	PH1		SEX1	0.0212	0.7872	1.76112
3417422	TG5	WEIGHT5	PH1	BMI5	SEX1	0.0212	0.7831	1.75195
3532789	WAIST5	TG5	NONHDL5		T_HDL5	0.0212	0.7551	3.71909
2580031	WAIST4	TG5	SG1		PH1	0.0212	0.7327	1.40837
2494688	SEX2	AGE5	TG5		SP3_14	0.0212	0.7081	5.04991
1240958	GLU05	TG5	PH1		GLU1205	0.0212	0.6607	3.59069
2459719	BMI5	WEIGHT5	TG5	SEX1	PH1	0.0212	0.6607	1.26998
1740627	WEIGHT5	HEIGHT5	TG5		HB5	0.0212	0.6298	3.64377
3454785	BMI5	TG5	SEX1		RBC_B5	0.0212	0.6245	3.44214
416306	HBA1C5	TG5	T_HDL5		PH1	0.0212	0.6245	1.20039
3590565	SEX1	TG5	SP2_31		PH1	0.0212	0.6245	1.20039
2119044	TG5	SEX1	RBC_B5	WEIGHT5	WAIST5	0.0212	0.6167	2.86958
2975226	TG5	GLU1205	PH1		GLU05	0.0212	0.6066	3.57766
1076441	GLU1205	TG5	GLU05		PH1	0.0212	0.6066	1.16599
3410399	HB5	TG5	WEIGHT5		HEIGHT5	0.0212	0.5968	3.44145
1556664	WEIGHT5	WAIST5	TG5	SEX1	RBC_B5	0.0212	0.5944	3.27623
1609190	PH1	T_HDL5	HBA1C5		TG5	0.0212	0.5944	2.75299
530148	WAIST4	TG5	PH1		SG1	0.0212	0.592	1.28414
2502152	T_HDL5	WAIST5	NONHDL5		TG5	0.0212	0.5714	2.64646
145542	HB3	TG5			HCT3	0.0212	0.567	2.83257
1184695	TG5	WEIGHT5	PH1	SEX1	BMI5	0.0212	0.567	2.72542
2641909	TG5	HBA1C5	PH1		T_HDL5	0.0212	0.5627	2.77147
967462	HDL1	HCT5			TG5	0.0212	0.5606	2.59644
3072228	TG5	LDL3			PH1	0.0212	0.5564	1.06949
1284764	TG5	T_HDL5	WAIST5		NONHDL5	0.0212	0.5343	2.76404
2326887	TG5	HCT3			HB3	0.0212	0.5305	2.77312
502392	TG5	TCHL3			SEX1	0.0212	0.5267	1.17833
3693179	RBC_B5	WEIGHT5	WAIST5	SEX1	TG5	0.0212	0.5051	2.33939
1873440	T_HDL5	INS04			TG5	0.0212	0.5	2.31577
3375110	HEIGHT5	TG5	WEIGHT5	HB5	SEX1	0.021	0.9932	2.22198
271682	HB5	TG5	HDL2		SEX1	0.021	0.9735	2.17791
854851	WEIGHT5	RBC_B5	T_HDL5	TG5	SEX1	0.021	0.9735	2.17791
2064555	BMI5	TG5	HB5		WEIGHT5	0.021	0.9245	4.87648
3590226	HEIGHT5	TG5	SEX1	HB5	WEIGHT5	0.021	0.7861	4.14645
3326930	TG5	SP2_32	PH1		SEX1	0.021	0.7136	1.59646
2517929	TG5	HIP5	SEX1		WAIST5	0.021	0.7	3.25719
1071131	RBC_B5	TG5	SEX1	T_HDL5	WEIGHT5	0.021	0.6682	3.52457
2761578	T_HDL5	TG5	WEIGHT5	SEX1	RBC_B5	0.021	0.6563	3.61741
1093840	WEIGHT5	RBC_B5	SEX1	T_HDL5	TG5	0.021	0.6533	3.02579
3667625	INS01	TG5			SEX1	0.021	0.6419	1.43606
3482442	PH1	DBP5	TG5		SEX1	0.021	0.6364	1.42375
965587	SEX1	HEIGHT5	TG5	WEIGHT5	HB5	0.021	0.6309	3.65013
2119045	TG5	SEX1	RBC_B5	WEIGHT5	T_HDL5	0.021	0.6125	3.01675
2369341	TG5	SP2_32	SEX1		PH1	0.021	0.6025	1.15811
2521617	TG5	DBP5	SEX1		PH1	0.021	0.6025	1.15811
2636096	SEX1	TG5	WEIGHT5	HB5	HEIGHT5	0.021	0.5976	3.44606
3410389	HB5	TG5	WEIGHT5		BMI5	0.021	0.5927	2.84895
1525226	T_HDL5	SEX1	WAIST5		TG5	0.021	0.5904	2.73446
56881	HIP5	WAIST5	TG5		SEX1	0.021	0.581	1.29981
2265418	T_HDL3	TG5			PH1	0.021	0.581	1.11678
3072223	TG5	LDL3			SEX1	0.021	0.5526	1.23627
1685545	SONA3	SEX1	T_HDL5		TG5	0.021	0.5506	2.55013
2451186	TG5	WBC_B2			PH1	0.021	0.5444	1.04643
1444104	SONA3	TG5	T_HDL5		SEX1	0.021	0.5424	1.21346
1659948	SEX1	HDL2	TG5		HB5	0.021	0.5404	3.12654
2085176	BMI5	HB5	WEIGHT5		TG5	0.021	0.5365	2.48482
1284735	TG5	T_HDL5	WAIST5		SEX1	0.021	0.5307	1.18728
3342358	SP2_31	T_HDL5			TG5	0.021	0.514	2.38061
2558164	TG5	WAIST5	SEX1		HIP5	0.021	0.5104	2.74822
2558135	TG5	WAIST5	SEX1		T_HDL5	0.021	0.5104	2.51387
1693482	HIP5	HDL1			TG5	0.021	0.5034	2.33152
465893	T_HDL5	TG5	TCHL5	HDL2	NONHDL5	0.0209	1	5.1732
2506984	HDL2	TCHL5	TG5		NONHDL5	0.0209	1	5.1732
2506986	HDL2	TCHL5	TG5		T_HDL5	0.0209	1	4.9253
2711581	TCHL5	TG5	NONHDL5	HDL2	T_HDL5	0.0209	1	4.9253
253093	TG5	HB1			SEX2	0.0209	0.9865	1.78387
591950	T_HDL5	HDL2	NONHDL5	TG5	TCHL5	0.0209	0.8066	4.1512
2639043	HDL2	NONHDL5	TG5		TCHL5	0.0209	0.8066	4.1512
151909	TG5	T_HDL5	GLU605		GLU1205	0.0209	0.7644	4.15427
743889	TG5	T_HDL5	GLU1205		GLU605	0.0209	0.7192	3.70959
3010091	TG5	SP1_31	SP2_31		SEX1	0.0209	0.6791	1.51928
1240942	GLU05	TG5	PH1		HBA1C5	0.0209	0.6518	3.59545
1240952	GLU05	TG5	PH1		SEX1	0.0209	0.6518	1.4582
2358618	TG5	SP1_35			SEX2	0.0209	0.6518	1.17864
642083	TG5	SP1_31	SEX1		SP2_31	0.0209	0.646	3.38702
288727	TG5	SEX1	GLU05		PH1	0.0209	0.6376	1.22557
743804	GLU05	TG5	HBA1C5		PH1	0.0209	0.6348	1.22019
3590562	SEX1	TG5	SP2_31		SP1_31	0.0209	0.616	3.08176
392002	TG5	HDL2	T_HDL5		TCHL5	0.0209	0.6033	3.10491
1174622	GLU605	T_HDL5	GLU1205		TG5	0.0209	0.5615	2.60061
2641876	TG5	HBA1C5	PH1		GLU05	0.0209	0.5551	3.27392
633200	GLU1203	TG5			PH1	0.0209	0.5551	1.067
2326916	TG5	HCT3			RBC_B3	0.0209	0.5233	2.32952
2207561	TG5	MS5			SG1	0.0209	0.5196	1.12709
2207193	GLU605	TG5	GLU1205		T_HDL5	0.0209	0.5087	2.5055
2024681	HB5	WHR5			TG5	0.0209	0.5034	2.33152
3034316	T_HDL5	TG5	SG1	TCHL5	NONHDL5	0.0207	1	5.1732
1069903	HB5	BMI5	WEIGHT5	TG5	SEX1	0.0207	0.9864	2.20677
2433966	AGE2	TG5	HB5		SEX1	0.0207	0.9797	2.19178
2436588	TG5	SBP4	HCT5		SEX1	0.0207	0.9732	2.17724
1129109	DBP5	TG5	HB5		SEX1	0.0207	0.9603	2.14838
3619073	TG5	WEIGHT5	HEIGHT4		SEX1	0.0207	0.9477	2.12019
1286558	SEX1	HB5	BMI5	TG5	WEIGHT5	0.0207	0.9416	4.96667
652264	TG5	RBC_B5	WAIST5		HB5	0.0207	0.8101	4.68691
1161187	HB5	TG5	WAIST5		RBC_B5	0.0207	0.8101	4.46513
3639003	TG5	CHL_CI2	HCT5		RBC_B5	0.0207	0.8056	4.44033
1161382	TG5	RBC_B5	CHL_CI2		HCT5	0.0207	0.8011	4.4225
59239	HEIGHT5	RBC_B5	TG5		WEIGHT5	0.0207	0.8011	4.22558
3160334	SG1	NONHDL5	T_HDL5	TG5	TCHL5	0.0207	0.7923	4.0776
1727801	DBP5	SG1	TG5		PH1	0.0207	0.7108	1.36628
1479781	TG5	SG1	NONHDL5	TCHL5	T_HDL5	0.0207	0.6938	3.41717
1278925	TG5	SG1	TCHL5		T_HDL5	0.0207	0.6808	3.35314
1278922	TG5	SG1	TCHL5		PH1	0.0207	0.6808	1.30861
2945387	TG5	INS605	INS05		INS1205	0.0207	0.6744	3.15066
1047106	TG5	INS1205	INS05		INS605	0.0207	0.6713	3.26949
2435585	TG5	INS05	BMI5		PH1	0.0207	0.6621	1.27267
2459714	BMI5	WEIGHT5	TG5	SEX1	HB5	0.0207	0.6473	3.74502
2761154	SEX1	POTA_K2	TG5		PH1	0.0207	0.6444	1.23864
3482440	PH1	DBP5	TG5		SG1	0.0207	0.6277	1.36158
1006674	INS605	TG5	INS1205		INS05	0.0207	0.625	2.88325
487869	TG5	BMI2			SEX1	0.0207	0.6223	1.39221
30881	TG5	SEX1	AGE2		HB5	0.0207	0.6197	3.58533
1740617	WEIGHT5	HEIGHT5	TG5		RBC_B5	0.0207	0.617	3.4008
605200	WAIST5	CHL_CI2	TG5		PH1	0.0207	0.6144	1.18098
2723290	TG5	GLU01			SEX2	0.0207	0.6042	1.09256
3034276	PH1	TCHL5	TG5		SG1	0.0207	0.5967	1.29433
2521611	TG5	DBP5	SEX1		HB5	0.0207	0.5943	3.43838
2636111	SEX1	TG5	WEIGHT5	HB5	BMI5	0.0207	0.5894	2.83309
2900426	RBC_B5	TG5	WEIGHT5		HEIGHT5	0.0207	0.58	3.34457
3033718	RENIN1	T_HDL5			TG5	0.0207	0.5731	2.65434
1864214	SEX1	SBP4	TG5		HCT5	0.0207	0.5642	3.11469
3715243	TG5	POTA_K2	PH1		SEX1	0.0207	0.5598	1.25238
1803473	TG5	POTA_K5			PH1	0.0207	0.5472	1.05181
1157473	PH1	TG5	INS05		BMI5	0.0207	0.5431	2.61054
1114376	TG5	SBP3			PH1	0.0207	0.539	1.03605
1306520	SEX1	BMI5	WEIGHT5	HB5	TG5	0.0207	0.537	2.48714
3296335	WAIST5	RBC_B5	HB5		TG5	0.0207	0.5292	2.45101
2946322	TG5	GLU1202			T_HDL5	0.0207	0.5088	2.50599
266716	RENIN1	TG5			T_HDL5	0.0207	0.5052	2.48826
618604	PH1	BMI5	TG5		INS05	0.0207	0.5052	2.33059
3280891	HDL1	NONHDL3			TG5	0.0207	0.5035	2.33198
1087668	TG5	NONHDL3			HDL1	0.0207	0.5017	2.86002
2799246	RBC_B5	TG5	HB5	CHL_CI2	SEX1	0.0206	1	2.2372
1461382	TG5	TCHL5	PH1	SG1	NONHDL5	0.0206	0.9931	5.13751
2277781	WAIST5	TG5	HB5	RBC_B5	SEX1	0.0206	0.9931	2.22176
2862697	WEIGHT5	HEIGHT5	RBC_B5	TG5	SEX1	0.0206	0.9931	2.22176
3751217	HCT5	TG5	HDL1		SEX1	0.0206	0.973	2.17679
1855014	TG5	WEIGHT5	TCHL5		NONHDL5	0.0206	0.96	4.96628
3093288	DBP5	TG5	HCT5		SEX1	0.0206	0.96	2.14771
233965	HCT5	BMI5	TG5		SEX1	0.0206	0.9474	2.11952
3759346	RBC_B5	SBP4	TG5		SEX1	0.0206	0.9351	2.092
3670928	RBC_B5	WAIST5	TG5	SEX1	HB5	0.0206	0.878	5.07975
3715813	T_HDL5	TG5	PH1	WEIGHT5	SEX1	0.0206	0.8675	1.94077
388996	TG5	SEX1	CHL_CI2	RBC_B5	HB5	0.0206	0.8471	4.90098
388633	WAIST5	SEX1	HB5	TG5	RBC_B5	0.0206	0.8229	4.53568
1584997	TG5	PH1	NONHDL5	SG1	TCHL5	0.0206	0.8229	4.23509
1983105	WEIGHT5	TG5	NONHDL5		TCHL5	0.0206	0.809	4.16355
3076275	RBC_B5	SEX1	HEIGHT5	TG5	WEIGHT5	0.0206	0.8	4.21977
1161373	TG5	RBC_B5	CHL_CI2		HB5	0.0206	0.7956	4.60302
903299	HB5	SEX1	CHL_CI2	TG5	RBC_B5	0.0206	0.766	4.22206
1677513	CHL_CI2	HB5	TG5		RBC_B5	0.0206	0.7619	4.19946
2713799	TG5	SP1_32	SG1		SEX1	0.0206	0.7273	1.62711
2185198	SEX1	TG5	T_HDL5	SG1	PH1	0.0206	0.7129	1.37031
1479777	TG5	SG1	NONHDL5	TCHL5	PH1	0.0206	0.689	1.32437
669057	SP1_32	TG5	PH1		SEX1	0.0206	0.6792	1.5195
2761583	T_HDL5	TG5	WEIGHT5	SEX1	PH1	0.0206	0.6429	1.23576
965601	SEX1	HEIGHT5	TG5	WEIGHT5	RBC_B5	0.0206	0.618	3.40631
164092	PH1	WEIGHT5	T_HDL5	SEX1	TG5	0.0206	0.6154	2.85025
140792	SEX1	TG5	T_HDL5	PH1	WEIGHT5	0.0206	0.6128	3.23235
140781	SEX1	TG5	T_HDL5	PH1	SG1	0.0206	0.6128	1.32925
3233568	TG5	PH1	NONHDL5	TCHL5	SG1	0.0206	0.6128	1.32925
3454767	BMI5	TG5	SEX1		HCT5	0.0206	0.6076	3.35428
2161905	SP2_34	TG5			SEX2	0.0206	0.6025	1.08949
2119052	TG5	SEX1	RBC_B5	WEIGHT5	HEIGHT5	0.0206	0.6	3.4599
391995	TG5	HDL2	T_HDL5		PH1	0.0206	0.595	1.14369
2521646	TG5	DBP5	SEX1		HCT5	0.0206	0.5902	3.25822
3141343	T_HDL5	TG5	SG1	PH1	SEX1	0.0206	0.5854	1.30965
3382427	SG1	T_HDL5	PH1	SEX1	TG5	0.0206	0.5783	2.67842
3509089	TG5	SEX1	SP1_32		SG1	0.0206	0.5714	1.23945
3509081	TG5	SEX1	SP1_32		PH1	0.0206	0.5714	1.09833
197004	HDL1	HCT5	SEX1		TG5	0.0206	0.5669	2.62562
1864203	SEX1	SBP4	TG5		RBC_B5	0.0206	0.5603	3.08828
1184662	TG5	WEIGHT5	PH1	SEX1	T_HDL5	0.0206	0.5517	2.71729
2517124	RBC_B5	WAIST5	HB5	SEX1	TG5	0.0206	0.5373	2.48853
3568445	HDL1	AGE3			TG5	0.0206	0.518	2.39914
2620454	PH1	HDL2	TG5		T_HDL5	0.0206	0.5161	2.54195
470128	HCT5	SEX1	BMI5		TG5	0.0206	0.5125	2.37367
3181395	SEX1	HDL1	TG5		HCT5	0.0206	0.5	2.76027
474403	TG5	SBP4	HB5		SEX1	0.0205	0.9862	2.20632
3073021	WAIST5	SEX1	HIP5	TG5	WEIGHT5	0.0205	0.9728	5.13124
2229282	HCT5	TG5	HDL2		SEX1	0.0205	0.9662	2.16158
2265009	TG5	TCHL5	GLU605		NONHDL5	0.0205	0.9597	4.96473
2693261	TG5	HIP5	SEX2		BMI5	0.0205	0.8827	4.24291
2493449	TG5	WEIGHT5	SONA3		SEX1	0.0205	0.8614	1.92712
2134782	MS1	TG5	PH1		SEX2	0.0205	0.8363	1.51226
2394789	NONHDL5	TG5	GLU605		TCHL5	0.0205	0.8218	4.22943
1983099	WEIGHT5	TG5	NONHDL5		SEX1	0.0205	0.8034	1.79736
1612240	TG5	BMI5	HDL1		T_HDL5	0.0205	0.7487	3.68757
639590	TG5	NONHDL5	BMI5		WAIST5	0.0205	0.7333	3.41214
1523156	TG5	SEX1	WEIGHT5	HIP5	WAIST5	0.0205	0.7333	3.41214
3532770	WAIST5	TG5	NONHDL5		BMI5	0.0205	0.7296	3.507
1122778	GLU1201	TG5			SEX1	0.0205	0.7079	1.58371
2860046	WEIGHT5	TG5	WAIST5	HIP5	SEX1	0.0205	0.7044	1.57588
3168944	TG5	INS605	SG1		PH1	0.0205	0.701	1.34744
584889	HDL1	T_HDL5	BMI5		TG5	0.0205	0.6384	2.95678
1570612	HCT5	WEIGHT5	TG5		PH1	0.0205	0.6059	1.16464
2984208	SG1	WEIGHT5	T_HDL5		TG5	0.0205	0.6034	2.79467
1634329	SG1	BMI5	T_HDL5		TG5	0.0205	0.5983	2.77105
2663708	SG1	TG5	BMI5		T_HDL5	0.0205	0.5934	2.92267
1120491	PH1	INS605	TG5		SG1	0.0205	0.5861	1.27134
3552480	TG5	HBA1C4			PH1	0.0205	0.5861	1.12658
3628007	SEX2	BMI5	TG5		HIP5	0.0205	0.5766	3.10467
1556686	WEIGHT5	WAIST5	TG5	SEX1	HIP5	0.0205	0.5743	3.09228
216077	SG1	TG5	WEIGHT5		T_HDL5	0.0205	0.5743	2.8286
1404226	TG5	NONHDL5	SG1		SEX1	0.0205	0.5743	1.28482
1557424	GLU602	TG5			PH1	0.0205	0.5586	1.07372
1864226	SEX1	SBP4	TG5		HB5	0.0205	0.5564	3.21911
2491264	T_HDL5	GLU03			TG5	0.0205	0.55	2.54735
2765119	TG5	LDL4			SEX1	0.0205	0.5458	1.22106
1249711	TG5	SP3_14			PH1	0.0205	0.5458	1.04912
3533380	T_HDL5	WEIGHT5	TG5		SG1	0.0205	0.5417	1.17503
2756583	TG5	PH1	HCT5		WEIGHT5	0.0205	0.5396	2.84624
2190892	T_HDL5	BMI5	TG5		HDL1	0.0205	0.5316	3.03047
2190862	T_HDL5	BMI5	TG5		SG1	0.0205	0.5316	1.15312
1659945	SEX1	HDL2	TG5		HCT5	0.0205	0.5257	2.90215
3477776	HDL1	WHR4			TG5	0.0205	0.5257	2.4348
2204522	NONHDL5	TG5	SEX1		WEIGHT5	0.0205	0.5219	2.75287
2204499	NONHDL5	TG5	SEX1		SG1	0.0205	0.5219	1.13208
2211121	WAIST5	NONHDL5	BMI5		TG5	0.0205	0.5053	2.34032
208407	TCHL5	T_HDL5	SEX2	TG5	NONHDL5	0.0203	1	5.1732
3608854	HEIGHT1	TG5	MS1		SEX2	0.0203	1	1.80828
1580153	WBC_B5	TG5	HB5		SEX1	0.0203	0.993	2.22154
1754058	TG5	WEIGHT5	PH1	HCT5	SEX1	0.0203	0.993	2.22154
957119	TG5	HCT5	RBC_B5	CHL_CI2	SEX1	0.0203	0.9793	2.19089
3547266	WBC_B5	HCT5	TG5		SEX1	0.0203	0.9793	2.19089
1239505	TG5	PLAT5	TCHL5		NONHDL5	0.0203	0.9726	5.03146
1003267	WHR5	TG5	HB5		SEX1	0.0203	0.9726	2.1759
1363903	TG5	PLAT5	NONHDL5		TCHL5	0.0203	0.8554	4.40235
388995	TG5	SEX1	CHL_CI2	RBC_B5	HCT5	0.0203	0.8353	4.6113
2867777	CHL_CI2	SEX1	TG5	HCT5	RBC_B5	0.0203	0.8114	4.4723
334272	NONHDL5	TG5	SEX2	T_HDL5	TCHL5	0.0203	0.8023	4.12907
1724828	SG1	HIP5	TG5		BMI5	0.0203	0.7634	3.66947
3082664	BUN5	TG5	PH1		SEX1	0.0203	0.7553	1.68975
2661541	HBA1C5	NONHDL5	TG5		T_HDL5	0.0203	0.7474	3.68117
1366879	TG5	SBP5	PH1		SBP05	0.0203	0.7396	4.17196
1366883	TG5	SBP5	PH1		DBP5	0.0203	0.7396	4.05735
2124357	TG5	SEX1	BUN5		PH1	0.0203	0.7245	1.39261
2414722	PH1	TG5	SBP05		SBP5	0.0203	0.6927	4.04114
2449069	TCHL5	NONHDL5	SEX2	TG5	T_HDL5	0.0203	0.6893	3.39501
2248232	SEX2	TCHL5	TG5		T_HDL5	0.0203	0.673	3.31473
1681203	TG5	HBA1C5	SEX1		PH1	0.0203	0.6636	1.27555
2980622	SEX1	WBC_B5	TG5		HB5	0.0203	0.6311	3.65129
2980627	SEX1	WBC_B5	TG5		HCT5	0.0203	0.6311	3.48401
2073546	SEX1	TG5	TCHL5		PH1	0.0203	0.6174	1.18675
3482443	PH1	DBP5	TG5		SBP5	0.0203	0.6147	3.58609
1631560	NONHDL5	HBA1C5	T_HDL5		TG5	0.0203	0.6147	2.84701
801458	SEX1	WEIGHT5	TG5	HCT5	PH1	0.0203	0.6094	1.17137
2000871	PH1	T_HDL5	INS1205		TG5	0.0203	0.6068	2.81042
802270	TG5	INS1205	T_HDL5		PH1	0.0203	0.6017	1.15657
416283	HBA1C5	TG5	T_HDL5		NONHDL5	0.0203	0.5992	3.09978
2663723	SG1	TG5	BMI5		HIP5	0.0203	0.5892	3.17251
136132	INS05	PH1	T_HDL5		TG5	0.0203	0.5868	2.71779
3034277	PH1	TCHL5	TG5		SEX1	0.0203	0.5844	1.30742
2732888	TG5	INS05	T_HDL5		PH1	0.0203	0.5844	1.12331
2732892	TG5	INS05	T_HDL5		SEX2	0.0203	0.5844	1.05676
377279	TG5	SEX2	INS05		T_HDL5	0.0203	0.5703	2.8089
2399144	WHR5	TG5	SEX1		HB5	0.0203	0.5657	3.27291
3147136	T_HDL5	INS05	SEX2		TG5	0.0203	0.5525	2.55893
1713398	TG5	SBP5	DBP5		PH1	0.0203	0.5525	1.062
1975357	TG5	HCT5	SEX1	PH1	WEIGHT5	0.0203	0.5504	2.9032
3028111	TG5	PH1	INS1205		T_HDL5	0.0203	0.5504	2.71088
1184650	TG5	WEIGHT5	PH1	SEX1	HCT5	0.0203	0.5441	3.00372
145545	HB3	TG5			PH1	0.0203	0.5441	1.04585
2641886	TG5	HBA1C5	PH1		SEX1	0.0203	0.5399	1.20786
1157492	PH1	TG5	INS05		T_HDL5	0.0203	0.5318	2.61927
35582	HEIGHT1	TG5	SEX2		MS1	0.0203	0.5318	2.60642
2137836	HEIGHT2	TG5			T_HDL5	0.0203	0.5279	2.60007
2451180	TG5	WBC_B2			T_HDL5	0.0203	0.5259	2.59021
637651	HEIGHT1	TG5			MS1	0.0203	0.5259	2.5775
1564275	SP3_15	TG5			SEX1	0.0203	0.5259	1.17654
1110867	T_HDL5	HEIGHT2			TG5	0.0203	0.5221	2.41813
1244736	WHR5	SEX1	HB5		TG5	0.0203	0.5164	2.39173
9491	POTA_K1	TG5			SEX1	0.0203	0.5035	1.12643
953990	TG5	BMI5	HIP5		SG1	0.0203	0.5035	1.09217
1422066	WBC_B2	T_HDL5			TG5	0.0203	0.5	2.31577
1727748	RBC_B5	TG5	HEIGHT4	HCT5	SEX1	0.0202	1	2.2372
775382	BMI5	TG5	RBC_B5	SEX1	WEIGHT5	0.0202	0.9527	5.02522
3647529	TG5	HEIGHT5	RBC_B5	HCT5	HB5	0.0202	0.9338	5.40259
554387	WEIGHT5	TG5	BMI5	RBC_B5	SEX1	0.0202	0.9338	2.08909
1684953	HEIGHT5	TG5	HB5	RBC_B5	HCT5	0.0202	0.9097	5.02203
365294	HEIGHT5	TG5	HCT5	HB5	RBC_B5	0.0202	0.8812	4.85702
2778594	TG5	NONHDL5	HCT5		HB5	0.0202	0.8758	5.06703
812960	TG5	NONHDL5	HB5		HCT5	0.0202	0.865	4.77526
3285078	TG5	SONA3	HCT5		HB5	0.0202	0.8494	4.91429
1155603	SEX1	RBC_B5	TG5	HEIGHT4	HCT5	0.0202	0.8343	4.60578
1931429	TG5	HEIGHT4	RBC_B5		HCT5	0.0202	0.8294	4.57873
3639312	SUB5	TG5	HIP5		BMI5	0.0202	0.8246	3.96364
1318993	TG5	HB5	SONA3		HCT5	0.0202	0.8103	4.47329
3126045	WAIST5	TG5	HCT5		RBC_B5	0.0202	0.8103	4.46624
652261	TG5	RBC_B5	WAIST5		HCT5	0.0202	0.7877	4.34853
615320	HEIGHT4	TG5	HCT5		RBC_B5	0.0202	0.7622	4.20112
3633398	TG5	SEX1	HEIGHT4	HCT5	RBC_B5	0.0202	0.7622	4.20112
890218	SG1	TG5	HBA1C5		PH1	0.0202	0.7268	1.39703
3286704	PH1	DBP05	TG5		DBP5	0.0202	0.7157	3.92624
743907	TG5	T_HDL5	GLU1205		HBA1C5	0.0202	0.6946	3.83154
780514	SUB5	BMI5	TG5		HIP5	0.0202	0.6946	3.74003
57448	LDL4	TCHL5			TG5	0.0202	0.6438	2.98179
1484795	POTA_K2	TG5	T_HDL5		PH1	0.0202	0.6438	1.23749
2459717	BMI5	WEIGHT5	TG5	SEX1	RBC_B5	0.0202	0.6295	3.4697
3482424	PH1	DBP5	TG5		DBP05	0.0202	0.6104	3.55211
1440957	HBA1C5	GLU1205	T_HDL5		TG5	0.0202	0.6104	2.82709
416279	HBA1C5	TG5	T_HDL5		GLU1205	0.0202	0.5949	3.23309
2119065	TG5	SEX1	RBC_B5	WEIGHT5	BMI5	0.0202	0.5875	2.82396
1696647	DBP5	HDL1			TG5	0.0202	0.5826	2.69834
2686330	PH1	T_HDL5	POTA_K2		TG5	0.0202	0.5802	2.68722
2469955	TG5	HBA1C5	GLU1205		T_HDL5	0.0202	0.5465	2.69168
3715237	TG5	POTA_K2	PH1		T_HDL5	0.0202	0.5444	2.68133
2765126	TG5	LDL4			TCHL5	0.0202	0.5382	2.76987
866019	RBC_B2	TG5			HB2	0.0202	0.5382	2.28661
2641897	TG5	HBA1C5	PH1		SG1	0.0202	0.5361	1.16288
3626077	DBP5	DBP05	TG5		PH1	0.0202	0.5242	1.0076
472296	GLU02	TG5			T_HDL5	0.0202	0.5036	2.48038
1619477	NONHDL5	HCT5	HB5		TG5	0.0202	0.5018	2.32411
954001	TG5	BMI5	HIP5		SUB5	0.0202	0.5	2.45573
798349	SEX1	BMI5	WEIGHT5	RBC_B5	TG5	0.0202	0.5	2.31577
1360704	T_HDL5	WEIGHT5	TG5	HB5	SEX1	0.02	1	2.2372
233961	HCT5	BMI5	TG5		WEIGHT5	0.02	0.9211	4.85854
2181918	WEIGHT5	WHR5	TG5		SEX1	0.02	0.7865	1.75955
3781151	WEIGHT5	INS05	TG5		BMI5	0.02	0.7778	3.73868
875104	HDL1	TG5	SONA3		T_HDL5	0.02	0.7368	3.62896
1503172	TG5	TCHL4	SEX1		NONHDL4	0.02	0.6829	3.58049
140967	PH1	WBC_B5	TG5		SEX1	0.02	0.6829	1.52778
207728	SEX1	INS05	TG5		PH1	0.02	0.6829	1.31265
2014753	TG5	GLU1205	SEX1		GLU05	0.02	0.6763	3.98874
1594253	SP1_31	TG5	PH1		SEX1	0.02	0.6763	1.51302
3639891	TG5	SEX1	NONHDL4		TCHL4	0.02	0.6731	3.41386
1603111	T_HDL5	HB5	WEIGHT5	SEX1	TG5	0.02	0.6731	3.11749
2383821	T_HDL5	WEIGHT5	HB5		TG5	0.02	0.6699	3.10267
1580019	HB5	T_HDL5	TG5	SEX1	WEIGHT5	0.02	0.6512	3.4349
2435574	TG5	INS05	BMI5		WEIGHT5	0.02	0.6393	3.37213
2361728	T_HDL5	TG5	HB5		WEIGHT5	0.02	0.6335	3.34153
2761589	T_HDL5	TG5	WEIGHT5	SEX1	HB5	0.02	0.625	3.616
2980620	SEX1	WBC_B5	TG5		PH1	0.02	0.6222	1.19597
642072	TG5	SP1_31	SEX1		PH1	0.02	0.6195	1.19078
288729	TG5	SEX1	GLU05		GLU1205	0.02	0.6114	3.32276
127353	NONHDL4	TG5	TCHL4		SEX1	0.02	0.6034	1.34992
3640955	T_HDL5	HDL1	SONA3		TG5	0.02	0.5983	2.77105
1570608	HCT5	WEIGHT5	TG5		BMI5	0.02	0.5932	2.85136
3226538	TG5	INS03			SEX1	0.02	0.5907	1.32151
1076435	GLU1205	TG5	GLU05		SEX1	0.02	0.5738	1.2837
2636092	SEX1	TG5	WEIGHT5	HB5	T_HDL5	0.02	0.5691	2.80299
3410415	HB5	TG5	WEIGHT5		T_HDL5	0.02	0.5645	2.78033
2399135	WHR5	TG5	SEX1		WEIGHT5	0.02	0.5578	2.94224
2386176	HDL1	TG5	SG1		SEX1	0.02	0.549	1.22822
3108760	TG5	INS02			PH1	0.02	0.5364	1.03105
3533367	T_HDL5	WEIGHT5	TG5		HB5	0.02	0.5303	3.0681
255057	HCT5	WEIGHT5	BMI5		TG5	0.02	0.5263	2.43758
1157482	PH1	TG5	INS05		SEX1	0.02	0.5243	1.17296
1444079	SONA3	TG5	T_HDL5		HDL1	0.02	0.5166	2.94496
2635160	BUN3	T_HDL5			TG5	0.02	0.5054	2.34078
2326908	TG5	HCT3			SG1	0.02	0.5018	1.08848
3565161	RBC_B5	TG5	HB5	HEIGHT4	SEX1	0.0199	1	2.2372
13157	TG5	HEIGHT5	CHL_CI2		SEX1	0.0199	0.9929	2.22131
1155605	SEX1	RBC_B5	TG5	HEIGHT4	HB5	0.0199	0.8225	4.75865
1931428	TG5	HEIGHT4	RBC_B5		HB5	0.0199	0.8176	4.7303
1983101	WEIGHT5	TG5	NONHDL5		T_HDL5	0.0199	0.7809	3.84617
1672436	TG5	HEIGHT4	SEX1	HB5	RBC_B5	0.0199	0.7473	4.11899
2447642	TG5	HB5	HEIGHT4		RBC_B5	0.0199	0.7473	4.11899
504273	BMI5	TG5	INS1205		WAIST5	0.0199	0.7473	3.47728
3399812	INS1205	WAIST5	TG5		BMI5	0.0199	0.7092	3.40894
2190513	GLU1205	SEX2	TG5		HBA1C5	0.0199	0.678	3.73997
2517919	TG5	HIP5	SEX1		BMI5	0.0199	0.6619	3.18158
1855420	SEX2	TG5	HBA1C5		GLU1205	0.0199	0.6347	3.44939
1642505	LDL1	TG5	PH1		SEX1	0.0199	0.6261	1.40071
683946	TG5	LDL1	SEX1		PH1	0.0199	0.615	1.18213
652000	TG5	SBP2			PH1	0.0199	0.5991	1.15157
762937	CHL_CI2	TG5	SONA3		SEX1	0.0199	0.5966	1.33471
732726	T_HDL5	SG1	WAIST5		TG5	0.0199	0.589	2.72798
3454790	BMI5	TG5	SEX1		HIP5	0.0199	0.5865	3.15797
1225619	TG5	HDL1	CHL_CI2		SEX1	0.0199	0.556	1.24388
953622	T_HDL5	NONHDL5	WEIGHT5		TG5	0.0199	0.5538	2.56495
2730409	TG5	WAIST5	SEX2		PH1	0.0199	0.5538	1.0645
1089475	INS603	TG5			PH1	0.0199	0.5451	1.04777
1758155	WAIST5	SG1	TG5		T_HDL5	0.0199	0.5409	2.66409
2332664	HDL3	TG5			SEX1	0.0199	0.5388	1.2054
866018	RBC_B2	TG5			HCT2	0.0199	0.5305	2.55701
2652580	TG5	HCT2			RBC_B2	0.0199	0.5285	2.31
3533404	T_HDL5	WEIGHT5	TG5		NONHDL5	0.0199	0.5265	2.72369
1466735	CHL_CI2	HDL1	SEX1		TG5	0.0199	0.5245	2.42924
1284747	TG5	T_HDL5	WAIST5		SG1	0.0199	0.5018	1.08848
683170	HB5	TCHL5	TG5		SEX1	0.0197	0.965	2.15889
3603727	AGE2	WEIGHT5	TG5		SEX1	0.0197	0.9324	2.08596
1438603	WEIGHT5	HDL2	TG5		SEX1	0.0197	0.8961	2.00475
3018790	TG5	SG1	HB5	PH1	HCT5	0.0197	0.8625	4.76146
1180143	TG5	HCT5	SG1	PH1	HB5	0.0197	0.8466	4.89809
1537099	MS4	TG5	PH1		SEX1	0.0197	0.8364	1.87119
3675314	WAIST5	TG5	SUB5		BMI5	0.0197	0.8214	3.94826
951639	TG5	SUB1			SEX1	0.0197	0.7931	1.77432
120051	TG5	HBA1C5	BMI5		WAIST5	0.0197	0.7753	3.60757
3781140	WEIGHT5	INS05	TG5		SEX1	0.0197	0.7667	1.71526
2157652	TG5	INS05	HDL1		T_HDL5	0.0197	0.734	3.61517
3016196	WAIST5	TG5	HBA1C5		BMI5	0.0197	0.69	3.31665
780516	SUB5	BMI5	TG5		WAIST5	0.0197	0.6798	3.1632
262033	PH1	TG5	DS2		SEX1	0.0197	0.6798	1.52085
207732	SEX1	INS05	TG5		WEIGHT5	0.0197	0.6732	3.55094
2631742	TG5	SG1	HB5	HCT5	PH1	0.0197	0.6699	1.28766
2854462	TG5	CHL_CI2	WEIGHT5		WAIST5	0.0197	0.6603	3.07246
580189	MS4	TG5	SEX1		PH1	0.0197	0.633	1.21673
1127235	T_HDL5	HDL1	INS05		TG5	0.0197	0.6216	2.87897
3098386	SEX1	DS2	TG5		PH1	0.0197	0.6188	1.18944
3045363	RBC_B5	T_HDL5	PH1		TG5	0.0197	0.6161	2.85349
583553	PH1	TG5	HCT5	HB5	SG1	0.0197	0.6079	1.31863
2073559	SEX1	TG5	TCHL5		HB5	0.0197	0.6	3.47136
30870	TG5	SEX1	AGE2		WEIGHT5	0.0197	0.5897	3.1105
1846215	T_HDL5	RBC_B5	TG5		PH1	0.0197	0.5872	1.1287
605179	WAIST5	CHL_CI2	TG5		WEIGHT5	0.0197	0.5847	3.08413
2732864	TG5	INS05	T_HDL5		HDL1	0.0197	0.5679	3.2374
1313770	TG5	INS1201			PH1	0.0197	0.5498	1.05681
1244283	T_HDL5	CHL_CI2	SG1		TG5	0.0197	0.5455	2.52651
2762325	DBP02	TG5			SEX1	0.0197	0.5227	1.16938
279375	PH1	TG5	RBC_B5		T_HDL5	0.0197	0.5169	2.54589
1659931	SEX1	HDL2	TG5		WEIGHT5	0.0197	0.5074	2.67639
1101272	TG5	SEX1	LDL5		NONHDL5	0.0196	1	5.1732
1173245	TG5	LDL5	TCHL5	SEX1	NONHDL5	0.0196	1	5.1732
1101274	TG5	SEX1	LDL5		TCHL5	0.0196	1	5.14654
1299507	SEX1	LDL5	TG5	NONHDL5	TCHL5	0.0196	1	5.14654
184470	BMI5	SEX1	TG5	HIP5	WEIGHT5	0.0196	0.9856	5.19876
3032503	WEIGHT5	BMI5	TG5	HCT5	SEX1	0.0196	0.9786	2.18932
2838038	TCHL5	TG5	LDL4		NONHDL5	0.0196	0.9716	5.02629
444975	RBC_B5	TG5	WAIST5	HCT5	SEX1	0.0196	0.9716	2.17366
605915	HCT5	HB5	NONHDL5	TG5	SEX1	0.0196	0.9716	2.17366
1116244	SONA3	HCT5	HB5	TG5	SEX1	0.0196	0.9716	2.17366
2255191	SEX1	PH1	TG5	TCHL5	NONHDL5	0.0196	0.9648	4.99111
1915992	TG5	RBC_B5	AGE2		SEX1	0.0196	0.958	2.14323
3249937	BMI5	TG5	SEX1	HCT5	WEIGHT5	0.0196	0.9514	5.01837
1532540	HEIGHT4	SONA3	TG5		SEX1	0.0196	0.9448	2.1137
995634	TG5	PH1	HB2		SEX2	0.0196	0.932	1.68532
259877	TCHL5	NONHDL5	LDL4		TG5	0.0196	0.9257	4.28742
3226681	SG1	PH1	HEIGHT4	TG5	SEX1	0.0196	0.9133	2.04323
1408835	RBC_B1	TG5			SEX2	0.0196	0.9133	1.6515
1997766	HCT5	TG5	SEX1	NONHDL5	HB5	0.0196	0.8839	5.11389
36682	TG5	SEX1	NONHDL5	HB5	HCT5	0.0196	0.8726	4.81722
2506036	TG5	HCT5	SONA3	SEX1	HB5	0.0196	0.8563	4.95421
1584459	TG5	WHR5	SBP5		SBP05	0.0196	0.8563	4.83025
1538911	TG5	HB4	SG1		SEX1	0.0196	0.8509	1.90363
3670936	RBC_B5	WAIST5	TG5	SEX1	HCT5	0.0196	0.8354	4.61186
2347089	TG5	SEX1	HCT5	WAIST5	RBC_B5	0.0196	0.8303	4.57647
293874	WEIGHT5	T_HDL5	TG5	WAIST5	BMI5	0.0196	0.8155	3.9199
546644	SONA3	TG5	HB5	SEX1	HCT5	0.0196	0.8107	4.4755
1190272	BMI5	WEIGHT5	T_HDL5	TG5	WAIST5	0.0196	0.8107	3.77229
2384776	PH1	TG5	NONHDL5	SEX1	TCHL5	0.0196	0.7965	4.09922
692148	TG5	T_HDL5	HEIGHT5		WEIGHT5	0.0196	0.7874	4.15331
2530835	HCT5	TG5	HEIGHT5		WEIGHT5	0.0196	0.7874	4.15331
2632920	TG5	WHR5	SBP05		SBP5	0.0196	0.7611	4.44017
2269074	HEIGHT4	SG1	TG5	SEX1	PH1	0.0196	0.7173	1.37877
2967071	LDL4	NONHDL5	TG5		TCHL5	0.0196	0.7062	3.63449
1523165	TG5	SEX1	WEIGHT5	HIP5	BMI5	0.0196	0.7026	3.37722
2747364	TG5	WAIST5	T_HDL5	BMI5	WEIGHT5	0.0196	0.6919	3.64958
3758801	HIP5	WEIGHT5	BMI5	TG5	SEX1	0.0196	0.6587	1.47364
1550548	PH1	TG5	AGE3		SEX1	0.0196	0.6524	1.45955
2945385	TG5	INS605	INS05		PH1	0.0196	0.6372	1.2248
1047095	TG5	INS1205	INS05		SEX2	0.0196	0.6343	1.14699
597544	TG5	SEX1	AGE3		PH1	0.0196	0.6256	1.20251
2275087	TG5	TCHL5	NONHDL5	SEX1	LDL5	0.0196	0.6227	3.19065
2275086	TG5	TCHL5	NONHDL5	SEX1	PH1	0.0196	0.6227	1.19693
3397225	INS1203	TG5			SEX1	0.0196	0.6199	1.38684
2459709	BMI5	WEIGHT5	TG5	SEX1	HCT5	0.0196	0.6116	3.37636
2459715	BMI5	WEIGHT5	TG5	SEX1	HIP5	0.0196	0.6116	3.29312
229225	SEX1	PH1	TG5	HEIGHT4	SG1	0.0196	0.6089	1.3208
2768992	T_HDL5	WEIGHT5	WAIST5	BMI5	TG5	0.0196	0.6009	2.78309
2073550	SEX1	TG5	TCHL5		LDL5	0.0196	0.5957	3.05231
801451	SEX1	WEIGHT5	TG5	HCT5	BMI5	0.0196	0.588	2.82636
30895	TG5	SEX1	AGE2		RBC_B5	0.0196	0.5855	3.22718
1740630	WEIGHT5	HEIGHT5	TG5		HCT5	0.0196	0.583	3.21847
1740611	WEIGHT5	HEIGHT5	TG5		T_HDL5	0.0196	0.583	2.87145
3233570	TG5	PH1	NONHDL5	TCHL5	SEX1	0.0196	0.583	1.30429
1570633	HCT5	WEIGHT5	TG5		HEIGHT5	0.0196	0.5805	3.34745
713911	HEIGHT5	WEIGHT5	T_HDL5		TG5	0.0196	0.5685	2.63303
2227638	SP1_34	TG5			PH1	0.0196	0.5661	1.08814
3791714	TG5	BMI5	WEIGHT5	WAIST5	T_HDL5	0.0196	0.5615	2.76556
1120503	PH1	INS605	TG5		INS05	0.0196	0.5615	2.59031
2242331	TG5	SEX2	INS1205		INS05	0.0196	0.5547	2.55894
2476422	TG5	INS601			PH1	0.0196	0.5547	1.06623
377275	TG5	SEX2	INS05		INS1205	0.0196	0.5502	2.57042
2783068	PLLIE4	T_HDL5			TG5	0.0196	0.5269	2.44036
1875138	LDL5	TG5			SEX1	0.0196	0.5249	1.1743
1949141	TG5	TCHL5	LDL5		SEX1	0.0196	0.5249	1.1743
2077280	NONHDL5	TG5	LDL5		SEX1	0.0196	0.5249	1.1743
2152193	LDL5	NONHDL5	TG5	TCHL5	SEX1	0.0196	0.5249	1.1743
3270643	SEX1	HCT5	WEIGHT5	BMI5	TG5	0.0196	0.5229	2.42183
3533374	T_HDL5	WEIGHT5	TG5		HEIGHT5	0.0196	0.5189	2.99224
1157501	PH1	TG5	INS05		INS605	0.0196	0.5131	2.49899
2204495	NONHDL5	TG5	SEX1		LDL5	0.0196	0.5	2.56195
684076	WAIST5	SEX1	RBC_B5	HCT5	TG5	0.0196	0.5	2.31577
1535343	HEIGHT5	WEIGHT5	TG5	HCT5	SEX1	0.0195	0.9927	2.22086
3497056	HEIGHT5	T_HDL5	WEIGHT5	TG5	SEX1	0.0195	0.9927	2.22086
283920	HCT5	TG5	SP1_32		SEX1	0.0195	0.9784	2.18887
3551625	TG5	HDL2	RBC_B5		SEX1	0.0195	0.9189	2.05576
2128004	WAIST5	WEIGHT5	TG5	HCT5	HB5	0.0195	0.8947	5.17637
1496044	INS05	TG5	HIP5		BMI5	0.0195	0.8947	4.30059
956915	HB5	HCT5	WAIST5	TG5	WEIGHT5	0.0195	0.8889	4.6887
173595	WAIST5	TG5	HB5	WEIGHT5	HCT5	0.0195	0.8553	4.72172
1271980	HDL1	TG5	RBC_B5		T_HDL5	0.0195	0.8144	4.01116
417420	SEX1	TG5	SBP5		DBP5	0.0195	0.8047	4.41448
757945	TG5	HCT4	RBC_B4		SEX1	0.0195	0.7953	1.77924
1753213	HCT5	TG5	HEIGHT5	SEX1	WEIGHT5	0.0195	0.7861	4.14645
3714677	TG5	SEX1	HEIGHT5	T_HDL5	WEIGHT5	0.0195	0.7861	4.14645
2398209	BMI5	TG5	INS605		WAIST5	0.0195	0.764	3.55499
230894	INS1205	TG5	HDL1		T_HDL5	0.0195	0.7273	3.58217
1049947	TG5	AGE1			SEX1	0.0195	0.701	1.56827
1493346	INS605	TG5	WAIST5		BMI5	0.0195	0.6939	3.3354
2274638	MS3	TG5	PH1		SEX1	0.0195	0.6834	1.5289
248429	RBC_B5	T_HDL5	HDL1		TG5	0.0195	0.6766	3.1337
2999074	INS1205	T_HDL5	HDL1		TG5	0.0195	0.6766	3.1337
3205260	HCT5	TG5	WEIGHT5	HB5	WAIST5	0.0195	0.6415	2.98498
1681200	TG5	HBA1C5	SEX1		GLU605	0.0195	0.6355	3.27787
1314155	TG5	MS3	SEX1		PH1	0.0195	0.6296	1.2102
2435592	TG5	INS05	BMI5		HIP5	0.0195	0.621	3.34374
2761588	T_HDL5	TG5	WEIGHT5	SEX1	HEIGHT5	0.0195	0.6071	3.50084
801455	SEX1	WEIGHT5	TG5	HCT5	HEIGHT5	0.0195	0.5837	3.36591
965588	SEX1	HEIGHT5	TG5	WEIGHT5	HCT5	0.0195	0.5837	3.22234
965594	SEX1	HEIGHT5	TG5	WEIGHT5	T_HDL5	0.0195	0.5837	2.8749
2465569	TG5	SEX1	RBC_B4		HCT4	0.0195	0.5837	2.85079
1846186	T_HDL5	RBC_B5	TG5		HDL1	0.0195	0.5787	3.29897
802279	TG5	INS1205	T_HDL5		HDL1	0.0195	0.5763	3.28529
1413641	TG5	GLU605	SEX1		HBA1C5	0.0195	0.5738	3.16518
2318350	TG5	SG1	RBC_B5		WEIGHT5	0.0195	0.5714	3.01397
2045520	T_HDL5	LDL3			TG5	0.0195	0.569	2.63535
3737403	WEIGHT5	HEIGHT5	SEX1	T_HDL5	TG5	0.0195	0.569	2.63535
2893166	SONA3	TG5	SEX2		PH1	0.0195	0.5597	1.07584
2521610	TG5	DBP5	SEX1		SBP5	0.0195	0.5574	3.25181
978413	WAIST5	HB5	WEIGHT5	HCT5	TG5	0.0195	0.5551	2.57097
216071	SG1	TG5	WEIGHT5		RBC_B5	0.0195	0.5462	3.01056
1872107	TG5	HBA1C5	GLU605		SEX1	0.0195	0.5462	1.22196
2900444	RBC_B5	TG5	WEIGHT5		SG1	0.0195	0.544	1.18002
3509077	TG5	SEX1	SP1_32		HCT5	0.0195	0.5397	2.97943
2265426	T_HDL3	TG5			SEX1	0.0195	0.5375	1.20249
1713376	TG5	SBP5	DBP5		SEX1	0.0195	0.5292	1.18392
3072234	TG5	LDL3			T_HDL5	0.0195	0.5113	2.51831
591227	TG5	BUN4			SG1	0.0195	0.5094	1.10496
3313537	SEX1	HCT4	TG5		RBC_B4	0.0195	0.5018	2.69154
1659926	SEX1	HDL2	TG5		RBC_B5	0.0195	0.5	2.75591
308872	SG1	LDL5	TG5		NONHDL5	0.0193	1	5.1732
381446	TG5	SG1	LDL5	TCHL5	NONHDL5	0.0193	1	5.1732
308869	SG1	LDL5	TG5		TCHL5	0.0193	1	5.14654
508979	TG5	NONHDL5	SG1	LDL5	TCHL5	0.0193	1	5.14654
3328606	WEIGHT5	T_HDL5	HCT5	TG5	SEX1	0.0193	1	2.2372
1977299	WAIST4	TG5	HB5		SEX1	0.0193	0.9926	2.22064
2226663	HB5	TG5	RENIN4		SEX1	0.0193	0.9854	2.20453
3293901	WAIST5	TG5	HEIGHT5		SEX1	0.0193	0.9854	2.20453
936037	TG5	HB5	DBP05		SEX1	0.0193	0.9643	2.15733
619261	RBC_B5	TG5	DBP5		SEX1	0.0193	0.9247	2.06874
511295	TG5	SEX1	WAIST5	T_HDL5	WEIGHT5	0.0193	0.9184	4.8443
1804902	WAIST5	T_HDL5	HIP5	TG5	BMI5	0.0193	0.906	4.35491
233959	HCT5	BMI5	TG5		HB5	0.0193	0.8882	5.13877
2064551	BMI5	TG5	HB5		HCT5	0.0193	0.8491	4.68749
299512	TG5	RBC_B5	NONHDL5		HB5	0.0193	0.8282	4.79163
812967	TG5	NONHDL5	HB5		RBC_B5	0.0193	0.8282	4.5649
1585225	TG5	SEX2	GLU605		GLU1205	0.0193	0.8232	4.47383
1549406	SUP5	TG5	HIP5		BMI5	0.0193	0.8084	3.88577
293884	WEIGHT5	T_HDL5	TG5	WAIST5	SEX1	0.0193	0.8036	1.79781
2707085	HIP5	BMI5	TG5	T_HDL5	WAIST5	0.0193	0.7941	3.69505
3346985	WAIST5	TG5	GLU1205		GLU605	0.0193	0.7895	4.07219
2488052	BMI5	SUP5	TG5		HIP5	0.0193	0.7627	4.10671
3781143	WEIGHT5	INS05	TG5		WAIST5	0.0193	0.75	3.48985
2751469	GLU605	WAIST5	TG5		GLU1205	0.0193	0.7459	4.05373
985278	TG5	PH1	AGE2		SEX1	0.0193	0.7258	1.62376
2747361	TG5	WAIST5	T_HDL5	BMI5	HIP5	0.0193	0.6818	3.67111
2190507	GLU1205	SEX2	TG5		GLU605	0.0193	0.6585	3.3965
3546975	SEX1	T_HDL5	HCT5	TG5	WEIGHT5	0.0193	0.649	3.42329
546621	WEIGHT5	T_HDL5	HCT5		TG5	0.0193	0.649	3.00587
3568772	SEX1	T_HDL5	HCT5	WEIGHT5	TG5	0.0193	0.649	3.00587
1479778	TG5	SG1	NONHDL5	TCHL5	LDL5	0.0193	0.6459	3.30953
1278920	TG5	SG1	TCHL5		LDL5	0.0193	0.6338	3.24753
526097	T_HDL5	TG5	HCT5		WEIGHT5	0.0193	0.6279	3.31199
2325726	SEX1	DBP05	TG5		HB5	0.0193	0.6193	3.58302
1508156	TG5	HIP5	BMI5	WAIST5	T_HDL5	0.0193	0.6136	3.02216
531808	T_HDL5	SEX1	WEIGHT5	WAIST5	TG5	0.0193	0.6136	2.84192
2761587	T_HDL5	TG5	WEIGHT5	SEX1	HCT5	0.0193	0.6027	3.32723
2761571	T_HDL5	TG5	WEIGHT5	SEX1	WAIST5	0.0193	0.6027	2.80444
481707	T_HDL5	WAIST5	HIP5	BMI5	TG5	0.0193	0.587	2.71872
3615582	TG5	SEX1	RENIN4		HB5	0.0193	0.5794	3.35217
1532659	WAIST5	TG5	INS05		WEIGHT5	0.0193	0.5794	3.05617
801473	SEX1	WEIGHT5	TG5	HCT5	T_HDL5	0.0193	0.5794	2.85372
30882	TG5	SEX1	AGE2		PH1	0.0193	0.5769	1.1089
1570618	HCT5	WEIGHT5	TG5		T_HDL5	0.0193	0.572	2.81727
2521627	TG5	DBP5	SEX1		RBC_B5	0.0193	0.5533	3.0497
3141848	TG5	PLAT1			PH1	0.0193	0.551	1.05911
275088	TG5	INS602			SEX1	0.0193	0.5466	1.22285
3627996	SEX2	BMI5	TG5		T_HDL5	0.0193	0.5444	2.68133
1404246	TG5	NONHDL5	SG1		LDL5	0.0193	0.5422	2.77818
1556674	WEIGHT5	WAIST5	TG5	SEX1	T_HDL5	0.0193	0.5422	2.6705
1225622	TG5	HDL1	CHL_CI2		PH1	0.0193	0.54	1.03797
2426246	CHL_CI2	PH1	HDL1		TG5	0.0193	0.5294	2.45194
1089485	INS603	TG5			SEX1	0.0193	0.5294	1.18437
2879932	HB5	BMI5	HCT5		TG5	0.0193	0.5273	2.44221
1875136	LDL5	TG5			SG1	0.0193	0.5172	1.12188
1949122	TG5	TCHL5	LDL5		SG1	0.0193	0.5172	1.12188
2077278	NONHDL5	TG5	LDL5		SG1	0.0193	0.5172	1.12188
2152203	LDL5	NONHDL5	TG5	TCHL5	SG1	0.0193	0.5172	1.12188
1611052	DS1	HDL1			TG5	0.0193	0.5133	2.37737
2605622	BMI5	T_HDL5	SEX2		TG5	0.0193	0.5133	2.37737
633202	GLU1203	TG5			SEX1	0.0193	0.5133	1.14835
3533371	T_HDL5	WEIGHT5	TG5		HCT5	0.0193	0.5114	2.8232
3372243	WAIST4	TG5	SEX1		HB5	0.0193	0.5056	2.9252
2947289	RBC_B5	NONHDL5	HB5		TG5	0.0193	0.5019	2.32457
1114379	TG5	SBP3			SG1	0.0193	0.5019	1.0887
600095	TG5	HCT5	AGE2		SEX1	0.0192	0.9926	2.22064
2666990	HB5	RENIN5	TG5		SEX1	0.0192	0.9926	2.22064
2509873	HIP4	WEIGHT5	TG5		SEX1	0.0192	0.9781	2.1882
2973381	HCT5	WHR5	TG5		SEX1	0.0192	0.9371	2.09648
1930376	LDL4	NONHDL5	T_HDL5		TG5	0.0192	0.9178	4.25083
2064558	BMI5	TG5	HB5		RBC_B5	0.0192	0.8428	4.64537
3461126	LDL2	T_HDL5			TG5	0.0192	0.8375	3.87892
1548107	BMI5	RBC_B5	TG5		HB5	0.0192	0.8221	4.75634
2258513	CHL_CI2	TG5	SBP5		SBP05	0.0192	0.8221	4.63733
957277	TG5	DBP5	BMI5		WAIST5	0.0192	0.8221	3.82534
714325	TG5	LDL4	T_HDL5		NONHDL5	0.0192	0.7657	3.96112
3302539	TG5	CHL_CI2	SBP05		SBP5	0.0192	0.7363	4.29549
59705	WAIST5	TG5	DBP5		BMI5	0.0192	0.709	3.40798
2967067	LDL4	NONHDL5	TG5		T_HDL5	0.0192	0.6907	3.4019
780508	SUB5	BMI5	TG5		SEX2	0.0192	0.6601	1.19365
916314	SBP04	TG5	PH1		SEX1	0.0192	0.6537	1.46245
3757064	TG5	SBP04	SEX1		PH1	0.0192	0.6505	1.25037
3691641	PH1	TG5	HIP4		SEX1	0.0192	0.6351	1.42084
2735080	TG5	SEX1	HIP4		WEIGHT5	0.0192	0.6091	3.21283
2735073	TG5	SEX1	HIP4		PH1	0.0192	0.6091	1.17079
2428412	T_HDL5	BMI5	SEX1		TG5	0.0192	0.5982	2.77059
263784	SEX1	RENIN5	TG5		HB5	0.0192	0.5852	3.38573
3310599	TG5	DBP2			SEX1	0.0192	0.5751	1.28661
30876	TG5	SEX1	AGE2		HCT5	0.0192	0.5726	3.16106
3454775	BMI5	TG5	SEX1		T_HDL5	0.0192	0.5654	2.78476
2515213	SEX2	TG5	SUB5		BMI5	0.0192	0.563	2.70619
2225309	NONHDL2	TG5			PH1	0.0192	0.5492	1.05565
2476433	TG5	INS601			SEX1	0.0192	0.5425	1.21368
3627999	SEX2	BMI5	TG5		SUB5	0.0192	0.5403	2.65366
3628006	SEX2	BMI5	TG5		PH1	0.0192	0.5403	1.03855
2399159	WHR5	TG5	SEX1		HCT5	0.0192	0.5339	2.94741
1557438	GLU602	TG5			T_HDL5	0.0192	0.5234	2.5779
401870	RBC_B5	HB5	BMI5		TG5	0.0192	0.5194	2.40562
533001	GLU602	T_HDL5			TG5	0.0192	0.5154	2.3871
1107611	TCHL5	TG5	SUP5		NONHDL5	0.019	0.9779	5.05888
819223	PH1	HEIGHT1	TG5		SEX2	0.019	0.9779	1.76832
2646362	TCHL5	TG5	HCT5		SEX1	0.019	0.9638	2.15621
683167	HB5	TCHL5	TG5		NONHDL5	0.019	0.9301	4.8116
1253799	GLU1205	PH1	TG5	GLU05	GLU605	0.019	0.8986	4.63492
1233130	TG5	NONHDL5	SUP5		TCHL5	0.019	0.8418	4.33236
1742904	TG5	SBP5	WAIST5		SBP05	0.019	0.8312	4.68867
3744311	WEIGHT5	TG5	INS605		SEX1	0.019	0.821	1.83674
659406	GLU605	GLU05	TG5	PH1	GLU1205	0.019	0.816	4.4347
812965	TG5	NONHDL5	HB5		TCHL5	0.019	0.816	4.19958
2387280	GLU605	TG5	PH1	GLU1205	GLU05	0.019	0.7688	4.5343
2794172	SBP05	WAIST5	TG5		SBP5	0.019	0.7514	4.38358
2181927	WEIGHT5	WHR5	TG5		BMI5	0.019	0.7472	3.5916
2994582	NONHDL5	TG5	GLU1205		T_HDL5	0.019	0.7268	3.57971
1724836	SG1	HIP5	TG5		WEIGHT5	0.019	0.7151	3.77195
151922	TG5	T_HDL5	GLU605		HBA1C5	0.019	0.6963	3.84092
1612239	TG5	BMI5	HDL1		WAIST5	0.019	0.6963	3.23997
2580033	WAIST4	TG5	SG1		SEX1	0.019	0.6584	1.47297
743900	TG5	T_HDL5	GLU1205		NONHDL5	0.019	0.6552	3.38948
711671	WAIST5	HDL1	TG5		BMI5	0.019	0.652	3.13399
2099842	WAIST4	T_HDL5	TG5		SEX1	0.019	0.6333	1.41682
489811	GLU1205	TG5	GLU605	GLU05	PH1	0.019	0.6157	1.18348
836508	TG5	BMI5	WHR5		WEIGHT5	0.019	0.6073	3.20334
1960585	T_HDL5	GLU1205	NONHDL5		TG5	0.019	0.5885	2.72566
2073552	SEX1	TG5	TCHL5		HCT5	0.019	0.5783	3.19253
847857	HBA1C5	T_HDL5	GLU605		TG5	0.019	0.5783	2.67842
1006653	INS605	TG5	INS1205		PH1	0.019	0.5733	1.10198
169393	SEX1	INS605	TG5		WEIGHT5	0.019	0.566	2.98549
416280	HBA1C5	TG5	T_HDL5		GLU605	0.019	0.5612	2.89463
3187794	HDL1	WAIST5	BMI5		TG5	0.019	0.5612	2.59922
2338948	WAIST4	SEX1	T_HDL5		TG5	0.019	0.5588	2.58811
1120501	PH1	INS605	TG5		INS1205	0.019	0.5451	2.54659
2225305	NONHDL2	TG5			SEX1	0.019	0.5451	1.2195
216068	SG1	TG5	WEIGHT5		HIP5	0.019	0.5341	2.87583
1872098	TG5	HBA1C5	GLU605		T_HDL5	0.019	0.5341	2.6306
3028105	TG5	PH1	INS1205		INS605	0.019	0.5155	2.51068
145565	HB3	TG5			RBC_B3	0.019	0.5096	2.26853
39360	T_HDL5	WEIGHT3			TG5	0.019	0.5076	2.35097
2299847	TG5	WEIGHT5	HIP5		SG1	0.019	0.5	1.08457
3288605	TG5	DS1	TCHL5		NONHDL5	0.0189	1	5.1732
1796597	HDL1	NONHDL4	TG5		T_HDL5	0.0189	1	4.9253
122104	TG5	HEIGHT5	HDL1		SEX1	0.0189	1	2.2372
3182470	TG5	RBC_B5	HB5	BMI5	SEX1	0.0189	0.9851	2.20386
1463539	WAIST4	RBC_B5	TG5		SEX1	0.0189	0.9778	2.18753
2114465	SP1_32	TG5	HB5		SEX1	0.0189	0.9778	2.18753
775379	BMI5	TG5	RBC_B5	SEX1	HB5	0.0189	0.8919	5.16017
3093292	DBP5	TG5	HCT5		HB5	0.0189	0.88	5.09132
1129106	DBP5	TG5	HB5		HCT5	0.0189	0.8742	4.82605
3415809	NONHDL5	DS1	TG5		TCHL5	0.0189	0.8684	4.46925
240103	TG5	HIP5	WAIST5	PH1	BMI5	0.0189	0.8684	4.17417
1286555	SEX1	HB5	BMI5	TG5	RBC_B5	0.0189	0.8571	4.72419
2778601	TG5	NONHDL5	HCT5		RBC_B5	0.0189	0.8199	4.51915
1134343	BMI5	TG5	PH1	HIP5	WAIST5	0.0189	0.8148	3.79137
299513	TG5	RBC_B5	NONHDL5		HCT5	0.0189	0.8098	4.47053
811906	SONA3	TG5	RBC_B5		HCT5	0.0189	0.7952	4.38993
3285077	TG5	SONA3	HCT5		RBC_B5	0.0189	0.7952	4.38301
2302953	WEIGHT5	TG5	DBP5		SEX1	0.0189	0.7904	1.76828
2394779	NONHDL5	TG5	GLU605		GLU1205	0.0189	0.7586	4.12275
1584996	TG5	PH1	NONHDL5	SG1	T_HDL5	0.0189	0.7543	3.71515
516210	TG5	SG1	DBP3		PH1	0.0189	0.7543	1.44989
2994590	NONHDL5	TG5	GLU1205		GLU605	0.0189	0.7213	3.72042
3160336	SG1	NONHDL5	T_HDL5	TG5	PH1	0.0189	0.7213	1.38646
2570547	SG1	TG5	PH1	HDL1	T_HDL5	0.0189	0.7135	3.5142
343285	T_HDL5	HDL1	TG5	SG1	PH1	0.0189	0.7135	1.37147
1217232	GLU1205	SG1	TG5		PH1	0.0189	0.7021	1.34955
2373527	T_HDL5	NONHDL4	TG5		HDL1	0.0189	0.6839	3.89868
2471220	SG1	SONA2	TG5		PH1	0.0189	0.6769	1.30112
3303023	PH1	SUB5	TG5		SEX2	0.0189	0.6286	1.13668
1169433	PH1	BMI5	WAIST5	TG5	HIP5	0.0189	0.6197	3.33674
429556	TG5	PH1	SONA2		SG1	0.0189	0.6168	1.33793
1536289	PH1	HDL1	SG1	T_HDL5	TG5	0.0189	0.614	2.84377
1643982	CHL_CI3	TG5			PH1	0.0189	0.6111	1.17464
1403478	T_HDL5	INS05	BMI5		TG5	0.0189	0.6083	2.81737
1113863	NONHDL5	PH1	TG5	T_HDL5	SG1	0.0189	0.6055	1.31342
2435576	TG5	INS05	BMI5		T_HDL5	0.0189	0.6027	2.96848
2266436	PH1	TG5	DBP3		SG1	0.0189	0.6	1.30149
1508146	TG5	HIP5	BMI5	WAIST5	PH1	0.0189	0.6	1.1533
1072575	SG1	TG5	SBP4		SEX1	0.0189	0.5946	1.33024
2090998	T_HDL5	TG5	PH1	HDL1	SG1	0.0189	0.5867	1.27264
3310591	TG5	DBP2			PH1	0.0189	0.5665	1.08891
2515201	SEX2	TG5	SUB5		PH1	0.0189	0.5546	1.06603
770789	NONHDL4	T_HDL5	HDL1		TG5	0.0189	0.55	2.54735
2819812	NONHDL4	HDL1			TG5	0.0189	0.55	2.54735
391994	TG5	HDL2	T_HDL5		SEX1	0.0189	0.5455	1.22039
2732870	TG5	INS05	T_HDL5		BMI5	0.0189	0.5432	2.61102
2521635	TG5	DBP5	SEX1		WEIGHT5	0.0189	0.541	2.85362
2975215	TG5	GLU1205	PH1		SG1	0.0189	0.541	1.17351
539432	SP3_15	T_HDL5			TG5	0.0189	0.5388	2.49548
3141360	T_HDL5	TG5	SG1	PH1	HDL1	0.0189	0.5366	3.05897
3141341	T_HDL5	TG5	SG1	PH1	NONHDL5	0.0189	0.5366	2.77594
275087	TG5	INS602			PH1	0.0189	0.5344	1.02721
3419463	RBC_B5	BMI5	SEX1	HB5	TG5	0.0189	0.5323	2.46537
3509071	TG5	SEX1	SP1_32		HB5	0.0189	0.5238	3.0305
1864186	SEX1	SBP4	TG5		SG1	0.0189	0.5136	1.11408
1938187	HB5	DBP5	HCT5		TG5	0.0189	0.5116	2.3695
2193484	HIP3	T_HDL5			TG5	0.0189	0.5038	2.33337
2762331	DBP02	TG5			T_HDL5	0.0189	0.5	2.46265
361891	SEX1	HDL1	HEIGHT5		TG5	0.0189	0.5	2.31577
148511	WAIST4	TG5	HCT5		SEX1	0.0187	0.9924	2.22019
3634184	WHR5	TG5	WEIGHT5	BMI5	WAIST5	0.0187	0.985	4.58333
2203270	HB5	TG5	SP2_31		SEX1	0.0187	0.985	2.20364
2925075	TG5	INS1205	TCHL5		NONHDL5	0.0187	0.9776	5.05733
1857304	TG5	BMI5	HCT5	HB5	SEX1	0.0187	0.9704	2.17097
1922013	TG5	RBC_B5	NONHDL5	HB5	SEX1	0.0187	0.9704	2.17097
3373551	TG5	HIP5	TCHL5		NONHDL5	0.0187	0.9632	4.98283
1321929	WEIGHT5	RBC_B5	SG1	TG5	SEX1	0.0187	0.9632	2.15487
1712490	RENIN4	TG5	RBC_B5		SEX1	0.0187	0.9632	2.15487
3293902	WAIST5	TG5	HEIGHT5		WEIGHT5	0.0187	0.9562	5.04368
174463	TCHL5	RBC_B5	TG5		NONHDL5	0.0187	0.9562	4.94662
444974	RBC_B5	TG5	WAIST5	HCT5	HB5	0.0187	0.9291	5.3754
2700416	TG5	RBC_B2	HB2		SEX2	0.0187	0.9291	1.68007
3249933	BMI5	TG5	SEX1	HCT5	HB5	0.0187	0.9097	5.26316
2277786	WAIST5	TG5	HB5	RBC_B5	HCT5	0.0187	0.9034	4.98725
3318032	TG5	SEX1	RBC_B5	NONHDL5	HB5	0.0187	0.8733	5.05256
956912	HB5	HCT5	WAIST5	TG5	RBC_B5	0.0187	0.8562	4.71923
3498993	TG5	NONHDL5	HIP5		TCHL5	0.0187	0.8562	4.40647
1286554	SEX1	HB5	BMI5	TG5	HCT5	0.0187	0.8506	4.69577
[truncated: 17,838 more rows]

## Sheet: highLDL
RuleID	Rule Body				Rule Head	Supp	Conf	Lift
73382	TCHL5				LDL5	0.1564	0.8049	4.12423
2898073	LDL5				TCHL5	0.1564	0.8013	4.12392
73382	TCHL5				LDL5	0.156389	0.80486	4.12402
2898073	LDL5				TCHL5	0.156389	0.80132	4.12402
201948	NONHDL5				LDL5	0.152525	0.789045	4.04299
2898038	LDL5				NONHDL5	0.152525	0.781525	4.04299
201948	NONHDL5				LDL5	0.1525	0.789	4.04276
2898038	LDL5				NONHDL5	0.1525	0.7815	4.04286
3096229	LDL5	NONHDL5			TCHL5	0.1422	0.9325	4.79915
2973101	LDL5	TCHL5			NONHDL5	0.1422	0.9094	4.70451
275889	NONHDL5	TCHL5			LDL5	0.1422	0.8496	4.35327
2898037	LDL5				PH1	0.1042	0.5337	1.02586
2898037	LDL5				PH1	0.104164	0.533724	1.02591
2898107	LDL5				SG1	0.0986	0.5051	1.09564
2898107	LDL5				SG1	0.0985835	0.505132	1.09571
851578	T_HDL5	LDL5			NONHDL5	0.0848	0.9309	4.81574
1947019	T_HDL5	NONHDL5			LDL5	0.0848	0.7545	3.86598
3096222	LDL5	NONHDL5			T_HDL5	0.0848	0.5563	2.73994
256095	TCHL5	PH1			LDL5	0.0836	0.8168	4.1852
3074004	PH1	LDL5			TCHL5	0.0836	0.8022	4.12855
2973164	LDL5	TCHL5			PH1	0.0836	0.5343	1.02701
3073987	PH1	LDL5			NONHDL5	0.083	0.7967	4.12149
379540	PH1	NONHDL5			LDL5	0.083	0.7934	4.0653
3096283	LDL5	NONHDL5			PH1	0.083	0.5441	1.04585
2289899	LDL5	SEX2			TCHL5	0.0827	0.8028	4.13164
3264821	TCHL5	SEX2			LDL5	0.0827	0.794	4.06838
2295374	TCHL5	SG1			LDL5	0.0787	0.8221	4.21236
3393799	SEX2	NONHDL5			LDL5	0.0787	0.8017	4.10783
1319198	LDL5	SG1			TCHL5	0.0787	0.7983	4.10848
2289866	LDL5	SEX2			NONHDL5	0.0787	0.7639	3.95181
2973142	LDL5	TCHL5			SG1	0.0787	0.5032	1.09152
2425083	NONHDL5	SG1			LDL5	0.078	0.8086	4.14319
1319163	LDL5	SG1			NONHDL5	0.078	0.791	4.09201
3096261	LDL5	NONHDL5			SG1	0.078	0.5113	1.10909
3276178	LDL5	PH1	NONHDL5		TCHL5	0.0773	0.931	4.79143
3151422	TCHL5	PH1	LDL5		NONHDL5	0.0773	0.9247	4.78366
455092	PH1	NONHDL5	TCHL5		LDL5	0.0773	0.8585	4.39887
3171170	TCHL5	NONHDL5	LDL5		PH1	0.0773	0.5433	1.04431
923627	TCHL5	LDL5	T_HDL5		NONHDL5	0.0757	1	5.1732
1049771	LDL5	T_HDL5	NONHDL5		TCHL5	0.0757	0.8921	4.59123
1822102	T_HDL5	TCHL5			LDL5	0.0757	0.845	4.3297
2025416	TCHL5	T_HDL5	NONHDL5		LDL5	0.0757	0.845	4.3297
851604	T_HDL5	LDL5			TCHL5	0.0757	0.8305	4.2742
3171107	TCHL5	NONHDL5	LDL5		T_HDL5	0.0757	0.5322	2.62124
2115791	SEX1	LDL5			NONHDL5	0.0738	0.8012	4.14477
3218102	SEX1	NONHDL5			LDL5	0.0738	0.7759	3.97563
2491692	LDL5	NONHDL5	SEX2		TCHL5	0.0737	0.9364	4.81922
2367536	TCHL5	SEX2	LDL5		NONHDL5	0.0737	0.891	4.60933
3466898	TCHL5	NONHDL5	SEX2		LDL5	0.0737	0.8512	4.36146
3091090	SEX1	TCHL5			LDL5	0.0737	0.8175	4.18879
2115821	SEX1	LDL5			TCHL5	0.0737	0.7997	4.11569
1523552	LDL5	NONHDL5	SG1		TCHL5	0.0723	0.9266	4.76878
1395073	TCHL5	LDL5	SG1		NONHDL5	0.0723	0.9182	4.75004
2496459	NONHDL5	TCHL5	SG1		LDL5	0.0723	0.8632	4.42295
3171130	TCHL5	NONHDL5	LDL5		SG1	0.0723	0.508	1.10193
2195214	LDL5	TCHL5	SEX1		NONHDL5	0.0685	0.9301	4.8116
2316668	NONHDL5	SEX1	LDL5		TCHL5	0.0685	0.9283	4.77753
3293836	SEX1	TCHL5	NONHDL5		LDL5	0.0685	0.8478	4.34404
1319162	LDL5	SG1			PH1	0.0667	0.6763	1.29996
3073949	PH1	LDL5			SG1	0.0667	0.6401	1.38847
787338	TCHL5	SONA3			LDL5	0.0605	0.8119	4.16009
3605656	SONA3	LDL5			TCHL5	0.0605	0.7981	4.10745
913181	NONHDL5	SONA3			LDL5	0.0592	0.7946	4.07145
3605632	SONA3	LDL5			NONHDL5	0.0592	0.7811	4.04079
170424	CHL_CI2	LDL5			TCHL5	0.0588	0.8123	4.18053
1137374	TCHL5	CHL_CI2			LDL5	0.0588	0.7799	3.99613
170410	CHL_CI2	LDL5			NONHDL5	0.0564	0.7787	4.02837
1264144	CHL_CI2	NONHDL5			LDL5	0.0564	0.7592	3.89007
15628	SONA3	LDL5	NONHDL5		TCHL5	0.0554	0.9348	4.81098
3684083	SONA3	LDL5	TCHL5		NONHDL5	0.0554	0.9149	4.73297
986320	TCHL5	NONHDL5	SONA3		LDL5	0.0554	0.8581	4.39682
2289865	LDL5	SEX2			PH1	0.0554	0.5375	1.03316
2477807	PH1	SG1	TCHL5		LDL5	0.0539	0.8304	4.25489
1502930	PH1	SG1	LDL5		TCHL5	0.0539	0.809	4.16355
1395072	TCHL5	LDL5	SG1		PH1	0.0539	0.6855	1.31765
3151354	TCHL5	PH1	LDL5		SG1	0.0539	0.6455	1.40019
1502975	PH1	SG1	LDL5		NONHDL5	0.0535	0.8026	4.15201
2610293	PH1	SG1	NONHDL5		LDL5	0.0535	0.8026	4.11244
1523483	LDL5	NONHDL5	SG1		PH1	0.0535	0.6862	1.31899
3276205	LDL5	PH1	NONHDL5		SG1	0.0535	0.6448	1.39867
368439	NONHDL5	CHL_CI2	LDL5		TCHL5	0.0529	0.9391	4.83311
243742	LDL5	TCHL5	CHL_CI2		NONHDL5	0.0529	0.9002	4.65692
1337481	CHL_CI2	TCHL5	NONHDL5		LDL5	0.0529	0.8241	4.22261
1705898	PH1	SG1	LDL5	NONHDL5	TCHL5	0.0501	0.9358	4.81613
1574683	SG1	PH1	TCHL5	LDL5	NONHDL5	0.0501	0.9284	4.8028
2680357	TCHL5	SG1	NONHDL5	PH1	LDL5	0.0501	0.8642	4.42807
1596323	NONHDL5	TCHL5	LDL5	SG1	PH1	0.0501	0.6931	1.33225
3354155	PH1	NONHDL5	TCHL5	LDL5	SG1	0.0501	0.6481	1.40583
851558	T_HDL5	LDL5			PH1	0.0498	0.5463	1.05008
2115878	SEX1	LDL5			SG1	0.0495	0.5373	1.16548
1319132	LDL5	SG1			SEX1	0.0495	0.5022	1.12352
2115790	SEX1	LDL5			PH1	0.0488	0.5295	1.01779
552038	LDL5	BMI5			TCHL5	0.0469	0.8325	4.28449
1524864	BMI5	TCHL5			LDL5	0.0469	0.8304	4.25489
552025	LDL5	BMI5			NONHDL5	0.0466	0.8274	4.28031
1654173	NONHDL5	BMI5			LDL5	0.0466	0.7707	3.94899
1028122	T_HDL5	PH1	LDL5		NONHDL5	0.0465	0.9339	4.83126
2129147	PH1	T_HDL5	NONHDL5		LDL5	0.0465	0.7506	3.846
3276172	LDL5	PH1	NONHDL5		T_HDL5	0.0465	0.5603	2.75965
1049745	LDL5	T_HDL5	NONHDL5		PH1	0.0465	0.5481	1.05354
3237216	LDL5	SUB5			NONHDL5	0.0455	0.8368	4.32894
541586	SUB5	NONHDL5			LDL5	0.0455	0.797	4.08375
201077	TCHL5	BUN5			LDL5	0.0451	0.8491	4.3507
3237175	LDL5	SUB5			TCHL5	0.0451	0.8289	4.26597
417233	SUB5	TCHL5			LDL5	0.0451	0.8246	4.22517
3021375	BUN5	LDL5			TCHL5	0.0451	0.7875	4.0529
217100	LDL5	RBC_B5			SEX1	0.0442	0.9196	2.05733
327529	BUN5	NONHDL5			LDL5	0.0442	0.8329	4.2677
829839	POTA_K2	TCHL5			LDL5	0.0442	0.8262	4.23337
3650313	POTA_K2	LDL5			TCHL5	0.0442	0.7943	4.0879
3021395	BUN5	LDL5			NONHDL5	0.0442	0.7725	3.9963
754081	BMI5	NONHDL5	LDL5		TCHL5	0.0439	0.9417	4.8465
629261	TCHL5	LDL5	BMI5		NONHDL5	0.0439	0.936	4.84212
1727121	NONHDL5	BMI5	TCHL5		LDL5	0.0439	0.8504	4.35736
1148133	LDL5	SUP5			TCHL5	0.0438	0.8361	4.30302
2122691	SUP5	TCHL5			LDL5	0.0438	0.816	4.1811
1148149	LDL5	SUP5			NONHDL5	0.0435	0.8306	4.29686
3445722	PH1	TCHL5	SEX2		LDL5	0.0435	0.8238	4.22107
2250640	NONHDL5	SUP5			LDL5	0.0435	0.7896	4.04583
2471284	PH1	LDL5	SEX2		TCHL5	0.0435	0.7855	4.04261
2367535	TCHL5	SEX2	LDL5		PH1	0.0435	0.526	1.01106
2306682	GLU605	LDL5			TCHL5	0.0434	0.844	4.34368
3282389	GLU605	TCHL5			LDL5	0.0434	0.7953	4.07504
2306720	GLU605	LDL5			NONHDL5	0.0432	0.8412	4.3517
3409764	NONHDL5	GLU605			LDL5	0.0432	0.7665	3.92747
2687902	HCT5	LDL5			SEX1	0.0431	0.971	2.17232
752097	HEIGHT1	LDL5			SEX2	0.0429	0.9901	1.79038
1282975	LDL5	PLAT5			NONHDL5	0.0429	0.8671	4.48569
1177591	GLU05	LDL5			TCHL5	0.0429	0.8287	4.26494
953294	POTA_K2	NONHDL5			LDL5	0.0429	0.8108	4.15446
2152152	GLU05	TCHL5			LDL5	0.0429	0.8108	4.15446
2386839	PLAT5	NONHDL5			LDL5	0.0429	0.7732	3.9618
3650332	POTA_K2	LDL5			NONHDL5	0.0429	0.7712	3.98958
249830	LDL5	SEX2	T_HDL5		NONHDL5	0.0428	0.9257	4.78884
2911541	GLU1205	LDL5			TCHL5	0.0428	0.8423	4.33493
86441	GLU1205	TCHL5			LDL5	0.0428	0.7848	4.02124
1343156	T_HDL5	NONHDL5	SEX2		LDL5	0.0428	0.7746	3.96897
2491674	LDL5	NONHDL5	SEX2		T_HDL5	0.0428	0.5436	2.67739
2555156	HDL2	LDL5			T_HDL5	0.0426	0.9003	4.43425
3574435	PH1	NONHDL5	SEX2		LDL5	0.0426	0.8371	4.28922
3447106	WAIST5	LDL5			NONHDL5	0.0426	0.8324	4.30618
2471264	PH1	LDL5	SEX2		NONHDL5	0.0426	0.77	3.98337
751735	NONHDL5	WAIST5			LDL5	0.0426	0.7661	3.92542
1403805	HDL2	T_HDL5			LDL5	0.0426	0.5742	2.94214
2491647	LDL5	NONHDL5	SEX2		PH1	0.0426	0.5418	1.04143
3312854	TCHL5	SUB5	LDL5		NONHDL5	0.0425	0.9429	4.87782
3437832	SUB5	LDL5	NONHDL5		TCHL5	0.0425	0.934	4.80687
617321	SUB5	TCHL5	NONHDL5		LDL5	0.0425	0.8584	4.39836
2911518	GLU1205	LDL5			NONHDL5	0.0425	0.8366	4.3279
215732	NONHDL5	GLU1205			LDL5	0.0425	0.7615	3.90185
2071393	LDL5	MS1			SEX2	0.0424	0.9136	1.65204
1177624	GLU05	LDL5			NONHDL5	0.0424	0.8177	4.23013
2279036	GLU05	NONHDL5			LDL5	0.0424	0.781	4.00177
3074110	LDL5	T_HDL5	SG1		NONHDL5	0.0422	0.9277	4.79918
379696	SG1	T_HDL5	NONHDL5		LDL5	0.0422	0.7702	3.94643
1523535	LDL5	NONHDL5	SG1		T_HDL5	0.0422	0.5413	2.66606
74756	SEX1	LDL5	T_HDL5		NONHDL5	0.0421	0.9363	4.84367
1171009	T_HDL5	NONHDL5	SEX1		LDL5	0.0421	0.735	3.76607
2316662	NONHDL5	SEX1	LDL5		T_HDL5	0.0421	0.5698	2.80644
1282961	LDL5	PLAT5			TCHL5	0.0419	0.8468	4.35809
2256807	PLAT5	TCHL5			LDL5	0.0419	0.7984	4.09092
1895638	LDL5	WEIGHT5			NONHDL5	0.0418	0.8439	4.36567
3333809	DS1	LDL5			TCHL5	0.0418	0.8391	4.31846
509770	TCHL5	DS1			LDL5	0.0418	0.8156	4.17905
3002519	WEIGHT5	NONHDL5			LDL5	0.0418	0.7624	3.90646
3447122	WAIST5	LDL5			TCHL5	0.0416	0.8128	4.18311
627763	TCHL5	WAIST5			LDL5	0.0416	0.7951	4.07401
1104899	TCHL5	LDL5	PH1	T_HDL5	NONHDL5	0.0415	1	5.1732
1230969	PH1	LDL5	NONHDL5	T_HDL5	TCHL5	0.0415	0.8923	4.59226
2006663	PH1	T_HDL5	TCHL5		LDL5	0.0415	0.848	4.34507
2208094	NONHDL5	PH1	T_HDL5	TCHL5	LDL5	0.0415	0.848	4.34507
1028154	T_HDL5	PH1	LDL5		TCHL5	0.0415	0.8333	4.28861
923626	TCHL5	LDL5	T_HDL5		PH1	0.0415	0.5482	1.05373
1122428	T_HDL5	TCHL5	NONHDL5	LDL5	PH1	0.0415	0.5482	1.05373
3605610	SONA3	LDL5			SG1	0.0415	0.5472	1.18696
3354219	PH1	NONHDL5	TCHL5	LDL5	T_HDL5	0.0415	0.537	2.64489
3333844	DS1	LDL5			NONHDL5	0.0414	0.8305	4.29635
2206049	DBP3	LDL5			TCHL5	0.0414	0.8281	4.26185
3179299	DBP3	TCHL5			LDL5	0.0414	0.8073	4.13652
638206	DS1	NONHDL5			LDL5	0.0414	0.7961	4.07914
1346831	NONHDL5	SUP5	LDL5		TCHL5	0.0412	0.9474	4.87583
1223477	LDL5	TCHL5	SUP5		NONHDL5	0.0412	0.9412	4.86902
933357	HB2	LDL5			SEX2	0.0412	0.9381	1.69635
2322956	NONHDL5	TCHL5	SUP5		LDL5	0.0412	0.8446	4.32765
1895654	LDL5	WEIGHT5			TCHL5	0.0411	0.8295	4.26905
2876082	WEIGHT5	TCHL5			LDL5	0.0411	0.8177	4.18981
3221226	BUN5	NONHDL5	LDL5		TCHL5	0.0409	0.9256	4.76364
3095058	LDL5	BUN5	TCHL5		NONHDL5	0.0409	0.9079	4.69675
399934	TCHL5	NONHDL5	BUN5		LDL5	0.0409	0.8938	4.57974
1165375	DS2	TCHL5			LDL5	0.0409	0.8338	4.27231
198691	LDL5	DS2			TCHL5	0.0409	0.8011	4.12289
3413007	LDL5	HIP5			NONHDL5	0.0408	0.8333	4.31083
3413018	LDL5	HIP5			TCHL5	0.0408	0.8333	4.28861
546768	LDL5	SG1	SEX1		NONHDL5	0.0408	0.8237	4.26117
582957	GLU04	TCHL5			LDL5	0.0408	0.8097	4.14882
590730	TCHL5	HIP5			LDL5	0.0408	0.8074	4.13704
3406417	LDL5	GLU04			TCHL5	0.0408	0.7851	4.04055
1649027	SG1	SEX1	NONHDL5		LDL5	0.0408	0.7808	4.00074
716188	HIP5	NONHDL5			LDL5	0.0408	0.7787	3.98998
2316634	NONHDL5	SEX1	LDL5		SG1	0.0408	0.5523	1.19802
1523517	LDL5	NONHDL5	SG1		SEX1	0.0408	0.5229	1.16983
1895620	LDL5	WEIGHT5			SEX1	0.0406	0.8208	1.83629
2206034	DBP3	LDL5			NONHDL5	0.0406	0.8138	4.20995
3305431	NONHDL5	DBP3			LDL5	0.0406	0.7867	4.03097
2507579	LDL5	GLU605	NONHDL5		TCHL5	0.0405	0.9371	4.82282
2384973	TCHL5	LDL5	GLU605		NONHDL5	0.0405	0.934	4.83177
3485570	TCHL5	NONHDL5	GLU605		LDL5	0.0405	0.8324	4.26513
465641	T_HDL4	NONHDL5			LDL5	0.0405	0.8063	4.1314
3161824	T_HDL4	LDL5			NONHDL5	0.0405	0.7507	3.88353
2297393	LDL5	SEX1	PH1		NONHDL5	0.0403	0.827	4.27824
341056	TCHL5	T_HDL4			LDL5	0.0403	0.827	4.23747
3399735	PH1	SEX1	NONHDL5		LDL5	0.0403	0.752	3.85317
3161823	T_HDL4	LDL5			TCHL5	0.0403	0.748	3.84961
2316608	NONHDL5	SEX1	LDL5		PH1	0.0403	0.5465	1.05046
1375544	GLU05	NONHDL5	LDL5		TCHL5	0.0402	0.9493	4.88561
1251707	LDL5	GLU05	TCHL5		NONHDL5	0.0402	0.9367	4.84574
57778	LDL5	POTA_K2	NONHDL5		TCHL5	0.0402	0.9367	4.82076
3725854	POTA_K2	LDL5	TCHL5		NONHDL5	0.0402	0.9094	4.70451
1026140	TCHL5	POTA_K2	NONHDL5		LDL5	0.0402	0.8809	4.51364
2353883	GLU05	NONHDL5	TCHL5		LDL5	0.0402	0.8314	4.26001
708976	GLU04	NONHDL5			LDL5	0.0402	0.7938	4.06735
3406361	LDL5	GLU04			NONHDL5	0.0402	0.7741	4.00458
3605631	SONA3	LDL5			PH1	0.0402	0.5302	1.01913
2297436	LDL5	SEX1	PH1		TCHL5	0.0401	0.8211	4.22582
3272085	SEX1	PH1	TCHL5		LDL5	0.0401	0.8092	4.14626
1292725	NONHDL5	DS2			LDL5	0.0401	0.7932	4.06428
198731	LDL5	DS2			NONHDL5	0.0401	0.7843	4.05734
2195213	LDL5	TCHL5	SEX1		PH1	0.0401	0.5437	1.04508
2868752	TG4	LDL5			NONHDL5	0.0399	0.9894	5.11837
724416	LDL5	HB5			SEX1	0.0399	0.9621	2.15241
173389	NONHDL5	TG4			LDL5	0.0399	0.9058	4.64123
1340036	TCHL5	SP2_33			LDL5	0.0399	0.8182	4.19238
371081	LDL5	SP2_33			TCHL5	0.0399	0.7793	4.0107
1972223	WEIGHT5	TCHL5	LDL5		NONHDL5	0.0398	0.9686	5.01077
2099359	LDL5	WEIGHT5	NONHDL5		TCHL5	0.0398	0.9521	4.90002
1353840	LDL5	PLAT5	TCHL5		NONHDL5	0.0398	0.9488	4.90834
2675345	LDL5	SEX2	PH1	NONHDL5	TCHL5	0.0398	0.9329	4.80121
1483358	LDL5	NONHDL5	PLAT5		TCHL5	0.0398	0.9267	4.7693
2547776	SEX2	PH1	LDL5	TCHL5	NONHDL5	0.0398	0.9145	4.7309
935333	HEIGHT4	LDL5			SEX1	0.0398	0.8968	2.00632
3648364	TCHL5	PH1	NONHDL5	SEX2	LDL5	0.0398	0.8854	4.5367
3072285	TCHL5	WEIGHT5	NONHDL5		LDL5	0.0398	0.8502	4.35634
2458716	PLAT5	TCHL5	NONHDL5		LDL5	0.0398	0.8323	4.26462
2572008	NONHDL5	LDL5	TCHL5	SEX2	PH1	0.0398	0.5398	1.03759
3108903	GLU1205	LDL5	NONHDL5		TCHL5	0.0396	0.9327	4.80018
2985312	GLU1205	LDL5	TCHL5		NONHDL5	0.0396	0.9264	4.79246
287785	NONHDL5	TCHL5	GLU1205		LDL5	0.0396	0.8123	4.16214
3523689	LDL5	TCHL5	WAIST5		NONHDL5	0.0395	0.9485	4.90679
3650477	WAIST5	NONHDL5	LDL5		TCHL5	0.0395	0.9262	4.76672
2580915	HBA1C5	LDL5			TCHL5	0.0395	0.8571	4.4111
2555181	HDL2	LDL5			NONHDL5	0.0395	0.8338	4.31342
830107	TCHL5	WAIST5	NONHDL5		LDL5	0.0395	0.8313	4.2595
1519171	SG1	TCHL5	SEX1		LDL5	0.0395	0.8118	4.15958
546785	LDL5	SG1	SEX1		TCHL5	0.0395	0.7977	4.10539
3550242	TCHL5	HBA1C5			LDL5	0.0395	0.7775	3.98383
3654128	HDL2	NONHDL5			LDL5	0.0395	0.7263	3.72149
2195239	LDL5	TCHL5	SEX1		SG1	0.0395	0.5359	1.16245
1395106	TCHL5	LDL5	SG1		SEX1	0.0395	0.5018	1.12262
2859247	HEIGHT5	LDL5			SEX1	0.0393	0.9857	2.2052
3234230	LDL5	T_HDL4	TCHL5		NONHDL5	0.0393	0.9752	5.04491
3364762	NONHDL5	T_HDL4	LDL5		TCHL5	0.0393	0.9717	5.00089
539202	NONHDL5	T_HDL4	TCHL5		LDL5	0.0393	0.8333	4.26975
217116	LDL5	RBC_B5			NONHDL5	0.0393	0.8185	4.23427
605673	LDL5	SP1_32			TCHL5	0.0393	0.7971	4.10231
1573097	TCHL5	SP1_32			LDL5	0.0393	0.7925	4.06069
1309462	NONHDL5	RBC_B5			LDL5	0.0393	0.766	3.92491
1693824	SEX2	SG1	TCHL5		LDL5	0.0392	0.8328	4.26718
1469281	NONHDL5	SP2_33			LDL5	0.0392	0.8155	4.17854
719599	LDL5	SEX2	SG1		TCHL5	0.0392	0.7988	4.11106
371078	LDL5	SP2_33			NONHDL5	0.0392	0.7654	3.95957
3534049	NONHDL5	DS1	LDL5		TCHL5	0.0391	0.9446	4.86142
3406169	LDL5	TCHL5	DS1		NONHDL5	0.0391	0.9349	4.83643
2580866	HBA1C5	LDL5			NONHDL5	0.0391	0.8478	4.38584
2071380	LDL5	MS1			TCHL5	0.0391	0.8426	4.33647
708828	NONHDL5	TCHL5	DS1		LDL5	0.0391	0.8426	4.3174
1531945	LDL5	SP1_31			NONHDL5	0.0391	0.8298	4.29273
1183725	TCHL5	RBC_B5			LDL5	0.0391	0.8198	4.20057
3046373	TCHL5	MS1			LDL5	0.0391	0.8174	4.18828
217136	LDL5	RBC_B5			TCHL5	0.0391	0.8125	4.18156
2636246	NONHDL5	SP1_31			LDL5	0.0391	0.8006	4.10219
3677459	HBA1C5	NONHDL5			LDL5	0.0391	0.7339	3.76043
2758777	NONHDL5	LDL5	HDL2		T_HDL5	0.0389	0.9855	4.85388
508146	LDL5	HDL2	T_HDL5		NONHDL5	0.0389	0.9128	4.7221
2763654	SBP4	LDL5			TCHL5	0.0389	0.8318	4.28089
3735165	SBP4	TCHL5			LDL5	0.0389	0.7839	4.01663
1606722	NONHDL5	HDL2	T_HDL5		LDL5	0.0389	0.7273	3.72661
1531962	LDL5	SP1_31			TCHL5	0.0388	0.8237	4.2392
2504375	SP1_31	TCHL5			LDL5	0.0388	0.8237	4.22056
713757	LDL5	RENIN4			TCHL5	0.0386	0.8282	4.26236
1687909	TCHL5	RENIN4			LDL5	0.0386	0.8133	4.16727
324588	TCHL5	SEX2	LDL5	T_HDL5	NONHDL5	0.0383	1	5.1732
2623116	TG3	NONHDL5			LDL5	0.0383	1	5.1239
3441491	HDL5	LDL5			TCHL5	0.0383	0.9504	4.89127
449697	NONHDL5	T_HDL5	SEX2	LDL5	TCHL5	0.0383	0.8963	4.61284
1218713	TCHL5	T_HDL5	SEX2		LDL5	0.0383	0.8535	4.37325
1419336	T_HDL5	NONHDL5	SEX2	TCHL5	LDL5	0.0383	0.8535	4.37325
2279733	SBP02	TCHL5			LDL5	0.0383	0.8323	4.26462
249837	LDL5	SEX2	T_HDL5		TCHL5	0.0383	0.8297	4.27008
1516355	LDL5	TG3			NONHDL5	0.0383	0.7836	4.05372
1303957	LDL5	SBP02			TCHL5	0.0383	0.7657	3.9407
621550	HDL5	TCHL5			LDL5	0.0383	0.7424	3.80398
2571944	NONHDL5	LDL5	TCHL5	SEX2	T_HDL5	0.0383	0.5204	2.56313
3488814	HIP5	TCHL5	LDL5		NONHDL5	0.0382	0.9368	4.84626
3612681	NONHDL5	LDL5	HIP5		TCHL5	0.0382	0.9368	4.82128
794401	NONHDL5	TCHL5	HIP5		LDL5	0.0382	0.8396	4.30203
2406123	NONHDL5	LDL5	DBP3		TCHL5	0.0379	0.9331	4.80224
2276570	TCHL5	LDL5	DBP3		NONHDL5	0.0379	0.917	4.74383
3381397	TCHL5	DBP3	NONHDL5		LDL5	0.0379	0.8604	4.4086
713761	LDL5	RENIN4			NONHDL5	0.0378	0.8098	4.18926
2763633	SBP4	LDL5			NONHDL5	0.0378	0.8073	4.17633
1814851	NONHDL5	RENIN4			LDL5	0.0378	0.7742	3.96692
66424	SBP4	NONHDL5			LDL5	0.0378	0.7674	3.93208
624263	TCHL5	LDL5	SG1	SEX1	NONHDL5	0.0376	0.9529	4.92955
2868753	TG4	LDL5			TCHL5	0.0376	0.9326	4.79966
747879	LDL5	NONHDL5	SG1	SEX1	TCHL5	0.0376	0.9228	4.74923
44271	TG4	TCHL5			LDL5	0.0376	0.8885	4.55259
3226905	LDL5	HB4			SEX1	0.0376	0.8651	1.9354
2687888	HCT5	LDL5			NONHDL5	0.0376	0.8484	4.38895
1721993	SG1	TCHL5	NONHDL5	SEX1	LDL5	0.0376	0.8429	4.31894
3788173	NONHDL5	HCT5			LDL5	0.0376	0.7601	3.89468
2395073	NONHDL5	SEX1	LDL5	TCHL5	SG1	0.0376	0.5491	1.19108
1596302	NONHDL5	TCHL5	LDL5	SG1	SEX1	0.0376	0.5208	1.16513
2375526	SEX1	PH1	LDL5	TCHL5	NONHDL5	0.0375	0.9357	4.84057
2498507	LDL5	NONHDL5	SEX1	PH1	TCHL5	0.0375	0.9291	4.78165
2967946	LDL5	INS1205			NONHDL5	0.0375	0.8534	4.41481
2409640	NONHDL5	SBP02			LDL5	0.0375	0.8397	4.30254
3475151	PH1	SEX1	NONHDL5	TCHL5	LDL5	0.0375	0.8317	4.26155
3051248	PLLIE3	LDL5			TCHL5	0.0375	0.8265	4.25361
232688	PLLIE3	TCHL5			LDL5	0.0375	0.8137	4.16932
605656	LDL5	SP1_32			NONHDL5	0.0375	0.7594	3.92853
1303947	LDL5	SBP02			NONHDL5	0.0375	0.7486	3.87266
1704757	NONHDL5	SP1_32			LDL5	0.0375	0.7486	3.83575
270938	INS1205	NONHDL5			LDL5	0.0375	0.7339	3.76043
2395091	NONHDL5	SEX1	LDL5	TCHL5	PH1	0.0375	0.547	1.05143
152086	T_HDL5	TCHL5	LDL5	SEX1	NONHDL5	0.0373	1	5.1732
1875143	LDL5	TG5			NONHDL5	0.0373	1	5.1732
1949139	TG5	TCHL5	LDL5		NONHDL5	0.0373	1	5.1732
1875133	LDL5	TG5			TCHL5	0.0373	1	5.14654
2077271	NONHDL5	TG5	LDL5		TCHL5	0.0373	1	5.14654
2943771	LDL5	TCHL5	TG4		NONHDL5	0.0373	0.9924	5.13389
246409	TCHL5	NONHDL5	TG4		LDL5	0.0373	0.9596	4.91689
3064363	TG4	LDL5	NONHDL5		TCHL5	0.0373	0.9355	4.81459
277610	NONHDL5	T_HDL5	LDL5	SEX1	TCHL5	0.0373	0.8878	4.5691
1045782	SEX1	TCHL5	T_HDL5		LDL5	0.0373	0.8365	4.28614
1245653	SEX1	NONHDL5	T_HDL5	TCHL5	LDL5	0.0373	0.8365	4.28614
74769	SEX1	LDL5	T_HDL5		TCHL5	0.0373	0.8312	4.2778
3174859	NONHDL5	MS1			LDL5	0.0373	0.8131	4.16624
2071390	LDL5	MS1			NONHDL5	0.0373	0.8056	4.16753
3052262	TG5	TCHL5	NONHDL5		LDL5	0.0373	0.6127	3.13941
2854896	TCHL5	TG5			LDL5	0.0373	0.5918	3.03232
2395046	NONHDL5	SEX1	LDL5	TCHL5	T_HDL5	0.0373	0.5449	2.6838
2195225	LDL5	TCHL5	SEX1		T_HDL5	0.0373	0.5068	2.49614
2982118	NONHDL5	TG5			LDL5	0.0373	0.5048	2.58654
3151701	LDL5	SG1	T_HDL5	TCHL5	NONHDL5	0.0372	1	5.1732
289477	TCHL5	RBC_B5	LDL5		NONHDL5	0.0372	0.9524	4.92696
416572	NONHDL5	RBC_B5	LDL5		TCHL5	0.0372	0.9455	4.86605
397430	LDL5	DS2	NONHDL5		TCHL5	0.0372	0.9286	4.77908
272508	DS2	TCHL5	LDL5		NONHDL5	0.0372	0.9091	4.70296
3276342	SG1	T_HDL5	LDL5	NONHDL5	TCHL5	0.0372	0.8814	4.53616
1364719	DS2	TCHL5	NONHDL5		LDL5	0.0372	0.8581	4.39682
256282	T_HDL5	TCHL5	SG1		LDL5	0.0372	0.8525	4.36812
455356	NONHDL5	TCHL5	SG1	T_HDL5	LDL5	0.0372	0.8525	4.36812
1383072	RBC_B5	TCHL5	NONHDL5		LDL5	0.0372	0.8414	4.31125
1821593	SEX2	NONHDL5	SG1		LDL5	0.0372	0.8414	4.31125
3074116	LDL5	T_HDL5	SG1		TCHL5	0.0372	0.8176	4.20781
719583	LDL5	SEX2	SG1		NONHDL5	0.0372	0.758	3.92129
1596257	NONHDL5	TCHL5	LDL5	SG1	T_HDL5	0.0372	0.5149	2.53604
2783906	NONHDL5	LDL5	HBA1C5		TCHL5	0.0369	0.9451	4.86399
2651147	LDL5	HBA1C5	TCHL5		NONHDL5	0.0369	0.9348	4.83591
2687889	HCT5	LDL5			TCHL5	0.0369	0.8323	4.28346
2550175	TCHL5	PLLIE1			LDL5	0.0369	0.8323	4.26462
3754103	WHR3	TCHL5			LDL5	0.0369	0.8323	4.26462
3753626	NONHDL5	TCHL5	HBA1C5		LDL5	0.0369	0.8139	4.17034
350653	LDL5	INS1204			NONHDL5	0.0369	0.8037	4.1577
350684	LDL5	INS1204			TCHL5	0.0369	0.8037	4.13627
3624452	LDL5	HIP4			TCHL5	0.0369	0.7988	4.11106
3661789	HCT5	TCHL5			LDL5	0.0369	0.7988	4.09297
805264	TCHL5	HIP4			LDL5	0.0369	0.7963	4.08016
2784371	LDL5	WHR3			TCHL5	0.0369	0.7938	4.08532
1318126	INS1204	TCHL5			LDL5	0.0369	0.7866	4.03046
1570834	PLLIE1	LDL5			TCHL5	0.0369	0.7771	3.99938
1447650	INS1204	NONHDL5			LDL5	0.0369	0.7725	3.95821
2967926	LDL5	INS1205			TCHL5	0.0368	0.8371	4.30817
466714	WAIST4	LDL5			NONHDL5	0.0368	0.8107	4.19392
144785	INS1205	TCHL5			LDL5	0.0368	0.7812	4.00279
3329194	LDL5	HBA1C2			TCHL5	0.0368	0.7649	3.93659
504954	TCHL5	HBA1C2			LDL5	0.0368	0.7649	3.91927
1563337	WAIST4	NONHDL5			LDL5	0.0368	0.7322	3.75172
2893957	LDL5	NONHDL5	HCT5		SEX1	0.0366	0.9734	2.17769
3606068	NONHDL5	LDL5	GLU04		TCHL5	0.0366	0.911	4.6885
2491308	TCHL5	TG3			LDL5	0.0366	0.911	4.66787
3482871	GLU04	TCHL5	LDL5		NONHDL5	0.0366	0.8982	4.64657
787566	GLU04	NONHDL5	TCHL5		LDL5	0.0366	0.8533	4.37222
1907830	SEX1	LDL5	HCT5		NONHDL5	0.0366	0.8505	4.39981
84973	NONHDL5	WHR3			LDL5	0.0366	0.8205	4.20416
2784400	LDL5	WHR3			NONHDL5	0.0366	0.7877	4.07493
3015668	SEX1	NONHDL5	HCT5		LDL5	0.0366	0.7596	3.89211
1516373	LDL5	TG3			TCHL5	0.0366	0.7485	3.85218
2911522	GLU1205	LDL5			GLU605	0.0366	0.7211	3.71939
2306645	GLU605	LDL5			GLU1205	0.0366	0.7131	3.87547
1605047	TCHL5	SP1_31	LDL5		NONHDL5	0.0365	0.941	4.86799
1733403	LDL5	SP1_31	NONHDL5		TCHL5	0.0365	0.9341	4.80738
2709217	NONHDL5	TCHL5	SP1_31		LDL5	0.0365	0.8557	4.38452
466725	WAIST4	LDL5			TCHL5	0.0365	0.8044	4.13988
634086	NONHDL5	HBA1C2			LDL5	0.0365	0.7895	4.04532
1438318	WAIST4	TCHL5			LDL5	0.0365	0.7895	4.04532
3329246	LDL5	HBA1C2			NONHDL5	0.0365	0.7589	3.92595
3447096	WAIST5	LDL5			BMI5	0.0365	0.7123	3.42384
3237209	LDL5	SUB5			SEX2	0.0365	0.6711	1.21354
552090	LDL5	BMI5			WAIST5	0.0365	0.6472	3.01151
3051235	PLLIE3	LDL5			NONHDL5	0.0363	0.8013	4.14529
357753	PLLIE3	NONHDL5			LDL5	0.0363	0.7864	4.02944
570888	SP2_33	LDL5	NONHDL5		TCHL5	0.0362	0.9234	4.75231
416563	NONHDL5	RBC_B5	LDL5		SEX1	0.0362	0.92	2.05822
445361	TCHL5	LDL5	SP2_33		NONHDL5	0.0362	0.9068	4.69106
1542840	TCHL5	NONHDL5	SP2_33		LDL5	0.0362	0.8754	4.48546
3650091	HDL4	TCHL5			LDL5	0.0362	0.8724	4.47009
3415764	DBP5	LDL5			TCHL5	0.0362	0.8664	4.45896
2676652	HDL4	LDL5			TCHL5	0.0362	0.835	4.29736
2028716	DBP03	TCHL5			LDL5	0.0362	0.8322	4.26411
3232427	SEX1	LDL5	RBC_B5		NONHDL5	0.0362	0.8188	4.23582
1053782	DBP03	LDL5			TCHL5	0.0362	0.8083	4.15995
593336	DBP5	TCHL5			LDL5	0.0362	0.7956	4.07658
536939	SEX1	RBC_B5	NONHDL5		LDL5	0.0362	0.762	3.90441
2767467	HCT5	TCHL5	LDL5		SEX1	0.0361	0.9767	2.18507
289471	TCHL5	RBC_B5	LDL5		SEX1	0.0361	0.9231	2.06516
1907865	SEX1	LDL5	HCT5		TCHL5	0.0361	0.8372	4.30868
412351	RBC_B5	TCHL5	SEX1		LDL5	0.0361	0.8182	4.19238
3232459	SEX1	LDL5	RBC_B5		TCHL5	0.0361	0.8155	4.197
3291139	WHR5	LDL5			NONHDL5	0.0361	0.8129	4.2053
2154210	NONHDL5	DBP03			LDL5	0.0361	0.8103	4.1519
1053809	DBP03	LDL5			NONHDL5	0.0361	0.8051	4.16495
2889284	HCT5	TCHL5	SEX1		LDL5	0.0361	0.7975	4.08631
3624439	LDL5	HIP4			NONHDL5	0.0361	0.7802	4.03613
929461	HIP4	NONHDL5			LDL5	0.0361	0.7706	3.94848
596992	NONHDL5	WHR5			LDL5	0.0361	0.7456	3.82038
1148137	LDL5	SUP5			SEX2	0.0361	0.6885	1.245
2255757	LDL5	HEIGHT2			SEX2	0.0359	0.9472	1.7128
3291151	WHR5	LDL5			TCHL5	0.0358	0.8065	4.15068
1150921	LDL5	RENIN5			TCHL5	0.0358	0.8013	4.12392
469278	TCHL5	WHR5			LDL5	0.0358	0.7987	4.09246
2125105	RENIN5	TCHL5			LDL5	0.0358	0.7937	4.06684
1166526	TCHL5	WEIGHT4			LDL5	0.0356	0.8469	4.33943
1892836	TCHL5	AGE2			LDL5	0.0356	0.8006	4.10219
411732	LDL5	HCT4			SEX1	0.0356	0.7806	1.74636
199708	LDL5	WEIGHT4			TCHL5	0.0356	0.7757	3.99217
921772	AGE2	LDL5			TCHL5	0.0356	0.7638	3.93093
719582	LDL5	SEX2	SG1		PH1	0.0356	0.7259	1.3953
2471280	PH1	LDL5	SEX2		SG1	0.0356	0.6434	1.39563
2965896	NONHDL5	LDL5	SBP4		TCHL5	0.0355	0.9394	4.83466
2837370	TCHL5	SBP4	LDL5		NONHDL5	0.0355	0.9118	4.71693
2144548	LDL5	MS1	TCHL5		SEX2	0.0355	0.9084	1.64264
1058387	INS605	LDL5			NONHDL5	0.0355	0.8435	4.3636
1468354	MS1	LDL5	SEX2		TCHL5	0.0355	0.8378	4.31177
141819	SBP4	NONHDL5	TCHL5		LDL5	0.0355	0.8322	4.26411
1907228	TCHL5	HEIGHT4			LDL5	0.0355	0.8158	4.18008
2443354	MS1	SEX2	TCHL5		LDL5	0.0355	0.8158	4.18008
3362316	LDL5	RBC_B4			NONHDL5	0.0355	0.8105	4.19288
47158	RBC_B3	LDL5			TCHL5	0.0355	0.8105	4.17127
935311	HEIGHT4	LDL5			TCHL5	0.0355	0.8	4.11723
1333071	SONA2	TCHL5			LDL5	0.0355	0.7974	4.0858
665044	RBC_B4	NONHDL5			LDL5	0.0355	0.7848	4.02124
1015907	RBC_B3	TCHL5			LDL5	0.0355	0.7848	4.02124
364503	SONA2	LDL5			TCHL5	0.0355	0.7678	3.95151
2158868	INS605	NONHDL5			LDL5	0.0355	0.7584	3.88597
2767448	HCT5	TCHL5	LDL5		NONHDL5	0.0353	0.9574	4.95283
807590	NONHDL5	SP1_32	LDL5		TCHL5	0.0353	0.9427	4.85164
2893949	LDL5	NONHDL5	HCT5		TCHL5	0.0353	0.9392	4.83363
916657	RENIN4	LDL5	NONHDL5		TCHL5	0.0353	0.9356	4.8151
791447	TCHL5	RENIN4	LDL5		NONHDL5	0.0353	0.9148	4.73245
678319	TCHL5	LDL5	SP1_32		NONHDL5	0.0353	0.8982	4.64657
1887772	TCHL5	NONHDL5	RENIN4		LDL5	0.0353	0.8488	4.34917
75064	WBC_B5	LDL5			NONHDL5	0.0353	0.8459	4.37601
3415740	DBP5	LDL5			NONHDL5	0.0353	0.8459	4.37601
2196251	SBP03	TCHL5			LDL5	0.0353	0.8459	4.33431
69531	NONHDL5	HCT5	TCHL5		LDL5	0.0353	0.8373	4.29024
1775589	NONHDL5	SP1_32	TCHL5		LDL5	0.0353	0.8289	4.2472
1217551	LDL5	SBP03			TCHL5	0.0353	0.8072	4.15429
3376241	TCHL5	SP3_11			LDL5	0.0353	0.8046	4.12269
2400466	SP3_11	LDL5			TCHL5	0.0353	0.7816	4.02253
719254	NONHDL5	DBP5			LDL5	0.0353	0.7792	3.99254
1171229	NONHDL5	WBC_B5			LDL5	0.0353	0.7792	3.99254
2272732	NONHDL5	MS1	LDL5		TCHL5	0.0352	0.9425	4.85061
2144544	LDL5	MS1	TCHL5		NONHDL5	0.0352	0.9011	4.66157
3247277	NONHDL5	TCHL5	MS1		LDL5	0.0352	0.8693	4.45421
724421	LDL5	HB5			HCT5	0.0352	0.8483	4.68307
1861347	LDL5	WBC_B4			NONHDL5	0.0352	0.8339	4.31394
536624	TCHL5	RBC_B4			LDL5	0.0352	0.8146	4.17393
1906093	NONHDL5	SUP4			LDL5	0.0352	0.8146	4.17393
1778866	TCHL5	SUP4			LDL5	0.0352	0.8119	4.16009
3362310	LDL5	RBC_B4			TCHL5	0.0352	0.8039	4.1373
2687926	HCT5	LDL5			HB5	0.0352	0.7935	4.59087
811033	SUP4	LDL5			NONHDL5	0.0352	0.7885	4.07907
811047	SUP4	LDL5			TCHL5	0.0352	0.7885	4.05805
2969055	WBC_B4	NONHDL5			LDL5	0.0352	0.7736	3.96385
2775077	HCT2	LDL5			SEX2	0.0351	0.928	1.67808
1818738	LDL5	INS604			TCHL5	0.0351	0.8249	4.24538
2799274	TCHL5	INS604			LDL5	0.0351	0.8249	4.22671
1904217	HB2	TCHL5			LDL5	0.0351	0.814	4.17086
933356	HB2	LDL5			TCHL5	0.0351	0.798	4.10694
2687883	HCT5	LDL5			RBC_B5	0.0351	0.7903	4.356
1508448	HCT4	NONHDL5			LDL5	0.0351	0.7903	4.04942
1463719	SONA2	NONHDL5			LDL5	0.0351	0.7827	4.01048
411694	LDL5	HCT4			NONHDL5	0.0351	0.768	3.97302
364508	SONA2	LDL5			NONHDL5	0.0351	0.7585	3.92388
217177	LDL5	RBC_B5			HCT5	0.0351	0.7292	4.02558
552032	LDL5	BMI5			SEX2	0.0351	0.6218	1.12439
3038029	INS1205	TCHL5	LDL5		NONHDL5	0.0349	0.9494	4.91144
1507059	LDL5	SBP02	NONHDL5		TCHL5	0.0349	0.9313	4.79297
3165481	LDL5	INS1205	NONHDL5		TCHL5	0.0349	0.9313	4.79297
1377252	TCHL5	SBP02	LDL5		NONHDL5	0.0349	0.9104	4.70969
2481587	TCHL5	SBP02	NONHDL5		LDL5	0.0349	0.8873	4.54644
3544227	TCHL5	WBC_B2			LDL5	0.0349	0.8622	4.41783
1486479	LDL5	AGE3			TCHL5	0.0349	0.8328	4.28604
344118	INS1205	TCHL5	NONHDL5		LDL5	0.0349	0.8271	4.23798
1378776	TCHL5	HCT4			LDL5	0.0349	0.8271	4.23798
2677000	NONHDL5	PLLIE1			LDL5	0.0349	0.8271	4.23798
2462443	AGE3	TCHL5			LDL5	0.0349	0.8243	4.22363
2574953	LDL5	WBC_B2			TCHL5	0.0349	0.8026	4.13061
2253497	RENIN5	NONHDL5			LDL5	0.0349	0.7896	4.04583
935310	HEIGHT4	LDL5			NONHDL5	0.0349	0.7871	4.07183
2037908	NONHDL5	HEIGHT4			LDL5	0.0349	0.7871	4.03302
1150916	LDL5	RENIN5			NONHDL5	0.0349	0.7821	4.04596
411720	LDL5	HCT4			TCHL5	0.0349	0.7649	3.93659
1570857	PLLIE1	LDL5			NONHDL5	0.0349	0.7349	3.80179
724407	LDL5	HB5			NONHDL5	0.0348	0.8379	4.33463
403813	INS02	TCHL5			LDL5	0.0348	0.8322	4.26411
3224232	LDL5	INS02			TCHL5	0.0348	0.81	4.1687
1293957	NONHDL5	WEIGHT4			LDL5	0.0348	0.7967	4.08221
2450794	HDL3	LDL5			NONHDL5	0.0348	0.7941	4.10804
3553534	HDL3	NONHDL5			LDL5	0.0348	0.7839	4.01663
199710	LDL5	WEIGHT4			NONHDL5	0.0348	0.757	3.91612
1827407	HB5	NONHDL5			LDL5	0.0348	0.7477	3.83114
923134	SEX2	NONHDL5	SG1	LDL5	TCHL5	0.0346	0.9308	4.7904
1893913	TCHL5	SG1	NONHDL5	SEX2	LDL5	0.0346	0.8864	4.54183
797972	SEX2	LDL5	SG1	TCHL5	NONHDL5	0.0346	0.8832	4.56897
1097559	LDL5	INS05			NONHDL5	0.0346	0.8582	4.43964
261068	HB3	LDL5			TCHL5	0.0346	0.8432	4.33956
724396	LDL5	HB5			TCHL5	0.0346	0.8345	4.29479
1861338	LDL5	WBC_B4			TCHL5	0.0346	0.8203	4.22171
1230028	TCHL5	HB3			LDL5	0.0346	0.8176	4.1893
2840246	WBC_B4	TCHL5			LDL5	0.0346	0.7987	4.09246
1699169	HB5	TCHL5			LDL5	0.0346	0.7832	4.01304
2024014	AGE2	NONHDL5			LDL5	0.0346	0.7781	3.98691
2200377	INS05	NONHDL5			LDL5	0.0346	0.7492	3.83883
921795	AGE2	LDL5			NONHDL5	0.0346	0.7423	3.84007
2969086	LDL5	HCT5	TCHL5	NONHDL5	SEX1	0.0345	0.9757	2.18283
1987081	LDL5	HCT5	SEX1	TCHL5	NONHDL5	0.0345	0.9563	4.94714
2111756	HCT5	NONHDL5	LDL5	SEX1	TCHL5	0.0345	0.9414	4.84495
3085575	NONHDL5	HCT5	SEX1	TCHL5	LDL5	0.0345	0.8368	4.28768
75061	WBC_B5	LDL5			TCHL5	0.0345	0.8253	4.24744
1486474	LDL5	AGE3			NONHDL5	0.0345	0.8225	4.25496
1725695	HEIGHT1	TCHL5			LDL5	0.0345	0.8169	4.18571
2214031	MS3	LDL5			TCHL5	0.0345	0.8114	4.1759
440459	SP2_32	TCHL5			LDL5	0.0345	0.806	4.12986
752079	HEIGHT1	LDL5			TCHL5	0.0345	0.7954	4.09356
3187590	TCHL5	MS3			LDL5	0.0345	0.7928	4.06223
2594921	AGE3	NONHDL5			LDL5	0.0345	0.7876	4.03558
3260895	SP2_32	LDL5			TCHL5	0.0345	0.785	4.04003
1046029	TCHL5	WBC_B5			LDL5	0.0345	0.7774	3.98332
2395126	NONHDL5	SEX1	LDL5	TCHL5	HCT5	0.0345	0.5031	2.77738
3252240	PLLIE3	NONHDL5	LDL5		TCHL5	0.0343	0.9449	4.86296
425217	INS1204	LDL5	TCHL5		NONHDL5	0.0343	0.9302	4.81212
549085	NONHDL5	INS1204	LDL5		TCHL5	0.0343	0.9302	4.78731
3126790	TCHL5	LDL5	PLLIE3		NONHDL5	0.0343	0.916	4.73866
432255	TCHL5	PLLIE3	NONHDL5		LDL5	0.0343	0.8451	4.33021
744921	LDL5	PLAT4			TCHL5	0.0343	0.8219	4.22994
1521918	INS1204	NONHDL5	TCHL5		LDL5	0.0343	0.8219	4.21133
1718814	PLAT4	TCHL5			LDL5	0.0343	0.8108	4.15446
2214042	MS3	LDL5			NONHDL5	0.0343	0.8081	4.18047
3425415	HDL3	TCHL5			LDL5	0.0343	0.8081	4.14062
2450814	HDL3	LDL5			TCHL5	0.0343	0.7843	4.03643
3313425	MS3	NONHDL5			LDL5	0.0343	0.7571	3.8793
3021443	BUN5	LDL5			PH1	0.0343	0.6	1.1533
2525293	LDL5	TCHL5	HDL3		NONHDL5	0.0342	0.9958	5.15148
2654540	HDL3	LDL5	NONHDL5		TCHL5	0.0342	0.9835	5.06162
8648	RBC_B5	LDL5	HCT5		SEX1	0.0342	0.9755	2.18238
520538	LDL5	HCT5	HB5		SEX1	0.0342	0.9715	2.17344
3308067	RBC_B5	LDL5	TCHL5	SEX1	NONHDL5	0.0342	0.9484	4.90627
33909	NONHDL5	LDL5	HIP4		TCHL5	0.0342	0.9484	4.88098
3433839	SEX1	RBC_B5	NONHDL5	LDL5	TCHL5	0.0342	0.9447	4.86194
540555	TCHL5	LDL5	WAIST4		NONHDL5	0.0342	0.9373	4.84885
668550	WAIST4	NONHDL5	LDL5		TCHL5	0.0342	0.93	4.78628
3701602	LDL5	HIP4	TCHL5		NONHDL5	0.0342	0.9264	4.79246
487943	LDL5	RBC_B5	TCHL5	NONHDL5	SEX1	0.0342	0.9192	2.05643
3749168	SEX1	HB5	LDL5		HCT5	0.0342	0.8566	4.72889
1523934	TCHL5	HBA1C3			LDL5	0.0342	0.8505	4.35788
613196	NONHDL5	RBC_B5	TCHL5	SEX1	LDL5	0.0342	0.8386	4.2969
1000996	NONHDL5	TCHL5	HIP4		LDL5	0.0342	0.8299	4.25233
195418	LDL5	BMI3			TCHL5	0.0342	0.8157	4.19803
1162071	BMI3	TCHL5			LDL5	0.0342	0.8157	4.17957
1058365	INS605	LDL5			TCHL5	0.0342	0.8129	4.18362
1642013	TCHL5	WAIST4	NONHDL5		LDL5	0.0342	0.8102	4.15138
3626018	NONHDL5	HDL3	TCHL5		LDL5	0.0342	0.8102	4.15138
2509384	TCHL5	SUB3			LDL5	0.0342	0.802	4.10937
1907826	SEX1	LDL5	HCT5		HB5	0.0342	0.794	4.59376
1907843	SEX1	LDL5	HCT5		RBC_B5	0.0342	0.794	4.37639
551213	LDL5	HBA1C3			TCHL5	0.0342	0.7862	4.04621
2032003	INS605	TCHL5			LDL5	0.0342	0.7862	4.02841
3232413	SEX1	LDL5	RBC_B5		HCT5	0.0342	0.7735	4.27014
1537568	SUB3	LDL5			TCHL5	0.0342	0.766	3.94225
830236	TCHL5	LDL5	HEIGHT1		SEX2	0.0341	0.9876	1.78586
2983916	NONHDL5	WHR3	LDL5		TCHL5	0.0341	0.9297	4.78474
2856170	LDL5	TCHL5	WHR3		NONHDL5	0.0341	0.9225	4.77228
161535	TCHL5	NONHDL5	WHR3		LDL5	0.0341	0.8718	4.46702
724402	LDL5	HB5			RBC_B5	0.0341	0.8207	4.52356
1122199	SEX2	HEIGHT1	TCHL5		LDL5	0.0341	0.8151	4.17649
156024	SEX2	HEIGHT1	LDL5		TCHL5	0.0341	0.7933	4.08275
2317511	NONHDL5	SBP03			LDL5	0.0341	0.7907	4.05147
3226938	LDL5	HB4			NONHDL5	0.0341	0.7829	4.0501
1141986	RBC_B3	NONHDL5			LDL5	0.0341	0.7803	3.99818
47151	RBC_B3	LDL5			NONHDL5	0.0341	0.7778	4.02372
1217547	LDL5	SBP03			NONHDL5	0.0341	0.7778	4.02372
532043	NONHDL5	HB4			LDL5	0.0341	0.7702	3.94643
217167	LDL5	RBC_B5			HB5	0.0341	0.7083	4.09794
581004	TCHL5	HDL2	LDL5	T_HDL5	NONHDL5	0.0339	1	5.1732
2630006	LDL5	HDL2	TCHL5		NONHDL5	0.0339	1	5.1732
2629996	LDL5	HDL2	TCHL5		T_HDL5	0.0339	1	4.9253
2833071	TCHL5	HDL2	NONHDL5	LDL5	T_HDL5	0.0339	1	4.9253
3528666	HBA1C2	NONHDL5	LDL5		TCHL5	0.0339	0.9294	4.78319
3401905	LDL5	TCHL5	HBA1C2		NONHDL5	0.0339	0.9222	4.77073
707329	NONHDL5	T_HDL5	LDL5	HDL2	TCHL5	0.0339	0.8713	4.48418
2758781	NONHDL5	LDL5	HDL2		TCHL5	0.0339	0.8587	4.41933
705510	TCHL5	HBA1C2	NONHDL5		LDL5	0.0339	0.8404	4.30613
1479297	HDL2	T_HDL5	TCHL5		LDL5	0.0339	0.8034	4.11654
1682192	TCHL5	HDL2	T_HDL5	NONHDL5	LDL5	0.0339	0.8034	4.11654
3526239	TCHL5	HDL2			LDL5	0.0339	0.8034	4.11654
3730138	NONHDL5	HDL2	TCHL5		LDL5	0.0339	0.8034	4.11654
3502045	SP3_11	NONHDL5			LDL5	0.0339	0.8007	4.10271
508136	LDL5	HDL2	T_HDL5		TCHL5	0.0339	0.7953	4.09304
2400476	SP3_11	LDL5			NONHDL5	0.0339	0.75	3.8799
2555170	HDL2	LDL5			TCHL5	0.0339	0.716	3.68492
3413081	LDL5	HIP5			BMI5	0.0339	0.693	3.33107
552111	LDL5	BMI5			HIP5	0.0339	0.6015	3.23874
3615491	LDL5	NONHDL5	DBP5		TCHL5	0.0338	0.9555	4.91752
3492494	DBP5	TCHL5	LDL5		NONHDL5	0.0338	0.9328	4.82557
2272742	NONHDL5	MS1	LDL5		SEX2	0.0338	0.9042	1.63505
1097540	LDL5	INS05			TCHL5	0.0338	0.8369	4.30714
797284	TCHL5	DBP5	NONHDL5		LDL5	0.0338	0.8369	4.28819
2035641	NONHDL5	HB2			LDL5	0.0338	0.8369	4.28819
1120385	WEIGHT5	LDL5	SEX1		NONHDL5	0.0338	0.831	4.29893
2576218	MS1	NONHDL5	SEX2		LDL5	0.0338	0.8138	4.16983
2099343	LDL5	WEIGHT5	NONHDL5		SEX1	0.0338	0.8082	1.8081
1468341	MS1	LDL5	SEX2		NONHDL5	0.0338	0.7973	4.1246
1818713	LDL5	INS604			NONHDL5	0.0338	0.7946	4.11063
2925861	INS604	NONHDL5			LDL5	0.0338	0.7946	4.07145
2069326	INS05	TCHL5			LDL5	0.0338	0.7893	4.04429
933370	HB2	LDL5			NONHDL5	0.0338	0.7687	3.97664
2223672	SEX1	WEIGHT5	NONHDL5		LDL5	0.0338	0.7516	3.85112
1120376	WEIGHT5	LDL5	SEX1		TCHL5	0.0336	0.8275	4.25876
1653072	NONHDL5	HBA1C3			LDL5	0.0336	0.8246	4.22517
2095088	TCHL5	SEX1	WEIGHT5		LDL5	0.0336	0.8217	4.21031
1972242	WEIGHT5	TCHL5	LDL5		SEX1	0.0336	0.8188	1.83182
2043747	SUB4	LDL5			TCHL5	0.0336	0.8076	4.15634
3019594	TCHL5	SUB4			LDL5	0.0336	0.802	4.10937
551218	LDL5	HBA1C3			NONHDL5	0.0336	0.773	3.99889
3260905	SP2_32	LDL5			NONHDL5	0.0336	0.7655	3.96009
564197	SP2_32	NONHDL5			LDL5	0.0336	0.763	3.90954
802593	HB5	LDL5	TCHL5		SEX1	0.0335	0.9669	2.16314
927273	NONHDL5	HB5	LDL5		SEX1	0.0335	0.963	2.15442
1253261	LDL5	NONHDL5	DBP03		TCHL5	0.0335	0.9286	4.77908
1126497	DBP03	TCHL5	LDL5		NONHDL5	0.0335	0.9249	4.7847
2229381	TCHL5	DBP03	NONHDL5		LDL5	0.0335	0.8764	4.49059
3749144	SEX1	HB5	LDL5		NONHDL5	0.0335	0.8387	4.33877
3749154	SEX1	HB5	LDL5		TCHL5	0.0335	0.8387	4.3164
711735	LDL5	SP3_12			TCHL5	0.0335	0.8298	4.2706
2642184	NONHDL5	SUB3			LDL5	0.0335	0.8182	4.19238
2043744	SUB4	LDL5			NONHDL5	0.0335	0.8041	4.15977
1686389	SP3_12	TCHL5			LDL5	0.0335	0.8014	4.10629
924261	HB5	SEX1	TCHL5		LDL5	0.0335	0.78	3.99664
3146713	SUB4	NONHDL5			LDL5	0.0335	0.7524	3.85522
1537564	SUB3	LDL5			NONHDL5	0.0335	0.75	3.8799
1050575	SEX1	NONHDL5	HB5		LDL5	0.0335	0.7452	3.81833
3021421	BUN5	LDL5			SEX1	0.0335	0.585	1.30876
3368379	LDL5	TCHL5	WHR5		NONHDL5	0.0333	0.932	4.82143
3495195	LDL5	WHR5	NONHDL5		TCHL5	0.0333	0.9246	4.75849
670492	WHR5	TCHL5	NONHDL5		LDL5	0.0333	0.8233	4.21851
2693585	NONHDL5	TG3	TCHL5		LDL5	0.0332	1	5.1239
1589268	TG3	LDL5	TCHL5		NONHDL5	0.0332	0.9062	4.68796
1719634	NONHDL5	LDL5	TG3		TCHL5	0.0332	0.8657	4.45536
711747	LDL5	SP3_12			NONHDL5	0.0332	0.8227	4.256
1290094	BMI3	NONHDL5			LDL5	0.0332	0.8	4.09912
826220	GLU604	LDL5			TCHL5	0.0332	0.7973	4.10334
744925	LDL5	PLAT4			NONHDL5	0.0332	0.7945	4.11011
195431	LDL5	BMI3			NONHDL5	0.0332	0.7918	4.09614
1794853	GLU604	TCHL5			LDL5	0.0332	0.7811	4.00228
1813695	SP3_12	NONHDL5			LDL5	0.0332	0.7811	4.00228
1846023	PLAT4	NONHDL5			LDL5	0.0332	0.7811	4.00228
552092	LDL5	BMI5			T_HDL5	0.0332	0.5888	2.90002
802595	HB5	LDL5	TCHL5		NONHDL5	0.0331	0.9545	4.93782
927283	NONHDL5	HB5	LDL5		TCHL5	0.0331	0.9506	4.8923
1914002	LDL5	T_HDL5	CHL_CI2		NONHDL5	0.0331	0.9467	4.89747
1135912	LDL5	HEIGHT4	NONHDL5		TCHL5	0.0331	0.9467	4.87223
1349963	NONHDL5	LDL5	RENIN5		TCHL5	0.0331	0.9467	4.87223
1005487	HB2	TCHL5	LDL5		SEX2	0.0331	0.9429	1.70503
1008629	HEIGHT4	TCHL5	LDL5		NONHDL5	0.0331	0.9315	4.81884
1226302	TCHL5	RENIN5	LDL5		NONHDL5	0.0331	0.924	4.78004
2111233	HEIGHT4	TCHL5	NONHDL5		LDL5	0.0331	0.8556	4.38401
2325800	NONHDL5	RENIN5	TCHL5		LDL5	0.0331	0.837	4.2887
1898056	HB5	TCHL5	NONHDL5		LDL5	0.0331	0.8221	4.21236
1670514	LDL5	PLLIE5			NONHDL5	0.0331	0.8191	4.23737
3008145	LDL5	SEX2	SONA3		TCHL5	0.0331	0.8191	4.21553
188238	SONA3	TCHL5	SEX2		LDL5	0.0331	0.8105	4.15292
1302368	TCHL5	SEX2	HB2		LDL5	0.0331	0.8077	4.13857
335288	SEX2	LDL5	HB2		TCHL5	0.0331	0.8021	4.12804
2777027	NONHDL5	PLLIE5			LDL5	0.0331	0.7624	3.90646
3020668	NONHDL5	T_HDL5	CHL_CI2		LDL5	0.0331	0.7357	3.76965
368434	NONHDL5	CHL_CI2	LDL5		T_HDL5	0.0331	0.5863	2.8877
1841142	LDL5	HB5	RBC_B5		SEX1	0.0329	0.9664	2.16203
3433649	TCHL5	LDL5	RBC_B4		NONHDL5	0.0329	0.935	4.83695
1559551	LDL5	T_HDL5	SONA3		NONHDL5	0.0329	0.9274	4.79763
3562662	NONHDL5	LDL5	RBC_B4		TCHL5	0.0329	0.9274	4.7729
738199	RBC_B4	TCHL5	NONHDL5		LDL5	0.0329	0.8487	4.34865
3749140	SEX1	HB5	LDL5		RBC_B5	0.0329	0.8244	4.54395
528994	NONHDL5	INS02			LDL5	0.0329	0.8185	4.19391
407044	TCHL5	HB4			LDL5	0.0329	0.807	4.13499
3224261	LDL5	INS02			NONHDL5	0.0329	0.7667	3.9663
3226919	LDL5	HB4			TCHL5	0.0329	0.7566	3.89387
2665613	T_HDL5	NONHDL5	SONA3		LDL5	0.0329	0.7492	3.83883
3232415	SEX1	LDL5	RBC_B5		HB5	0.0329	0.7443	4.30622
15649	SONA3	LDL5	NONHDL5		T_HDL5	0.0329	0.5556	2.7365
2022574	INS604	NONHDL5	LDL5		TCHL5	0.0328	0.9703	4.99369
1891115	LDL5	INS604	TCHL5		NONHDL5	0.0328	0.9347	4.83539
980214	RBC_B2	LDL5			SEX2	0.0328	0.874	1.58044
2998602	INS604	TCHL5	NONHDL5		LDL5	0.0328	0.8707	4.46138
3222282	DBP05	LDL5			TCHL5	0.0328	0.8609	4.43066
2657001	POTA_K3	LDL5			TCHL5	0.0328	0.8121	4.1795
3628088	POTA_K3	TCHL5			LDL5	0.0328	0.8035	4.11705
1853503	HEIGHT1	NONHDL5			LDL5	0.0328	0.7924	4.06018
401244	TCHL5	DBP05			LDL5	0.0328	0.7583	3.88545
752067	HEIGHT1	LDL5			NONHDL5	0.0328	0.7558	3.90991
1130698	TCHL5	LDL5	INS605		NONHDL5	0.0326	0.954	4.93524
885349	TCHL5	SUP4	LDL5		NONHDL5	0.0326	0.9268	4.79453
1007244	LDL5	SUP4	NONHDL5		TCHL5	0.0326	0.9268	4.76981
1256616	INS605	NONHDL5	LDL5		TCHL5	0.0326	0.9194	4.73173
1984625	TCHL5	NONHDL5	SUP4		LDL5	0.0326	0.8669	4.44191
2233398	INS605	NONHDL5	TCHL5		LDL5	0.0326	0.8231	4.21748
1353246	HB3	NONHDL5			LDL5	0.0326	0.8114	4.15753
2656997	POTA_K3	LDL5			NONHDL5	0.0326	0.8085	4.18254
261061	HB3	LDL5			NONHDL5	0.0326	0.7944	4.10959
3759309	POTA_K3	NONHDL5			LDL5	0.0326	0.7917	4.05659
1120973	NONHDL5	LDL5	AGE2		TCHL5	0.0325	0.938	4.82745
1008619	HEIGHT4	TCHL5	LDL5		SEX1	0.0325	0.9153	2.04771
994005	TCHL5	AGE2	LDL5		NONHDL5	0.0325	0.9116	4.71589
2095894	NONHDL5	AGE2	TCHL5		LDL5	0.0325	0.8346	4.27641
3014398	SONA3	TCHL5	SG1		LDL5	0.0325	0.8255	4.22978
1132143	HEIGHT4	TCHL5	SEX1		LDL5	0.0325	0.8225	4.21441
166042	LDL5	SEX1	HEIGHT4		TCHL5	0.0325	0.8165	4.20215
2037982	LDL5	SONA3	SG1		TCHL5	0.0325	0.7828	4.02871
3021419	BUN5	LDL5			SG1	0.0325	0.5675	1.23099
3684042	SONA3	LDL5	TCHL5		SG1	0.0325	0.5366	1.16397
953500	NONHDL5	LDL5	HEIGHT1		SEX2	0.0323	0.9869	1.78459
1195647	LDL5	TCHL5	SEX1	WEIGHT5	NONHDL5	0.0323	0.9617	4.97507
1319702	LDL5	SEX1	NONHDL5	WEIGHT5	TCHL5	0.0323	0.9576	4.92833
152303	WBC_B5	TCHL5	LDL5		NONHDL5	0.0323	0.9378	4.85143
1933806	LDL5	WBC_B4	TCHL5		NONHDL5	0.0323	0.9339	4.83126
483727	TCHL5	LDL5	HCT4		NONHDL5	0.0323	0.9262	4.79142
1772609	LDL5	PLLIE1	NONHDL5		TCHL5	0.0323	0.9262	4.76672
612613	HCT4	LDL5	NONHDL5		TCHL5	0.0323	0.9224	4.74717
2064163	WBC_B4	LDL5	NONHDL5		TCHL5	0.0323	0.9187	4.72813
277727	NONHDL5	WBC_B5	LDL5		TCHL5	0.0323	0.915	4.70908
2755690	TCHL5	NONHDL5	PLLIE1		LDL5	0.0323	0.8794	4.50596
1650482	LDL5	TCHL5	PLLIE1		NONHDL5	0.0323	0.876	4.53173
1580326	TCHL5	NONHDL5	HCT4		LDL5	0.0323	0.8464	4.33687
2296545	WEIGHT5	NONHDL5	SEX1	TCHL5	LDL5	0.0323	0.8433	4.32099
3671151	WBC_B2	NONHDL5			LDL5	0.0323	0.837	4.2887
3039193	TCHL5	NONHDL5	WBC_B4		LDL5	0.0323	0.8339	4.27282
1245886	WBC_B5	NONHDL5	TCHL5		LDL5	0.0323	0.8278	4.24156
2176114	WEIGHT5	NONHDL5	TCHL5	LDL5	SEX1	0.0323	0.8129	1.81862
965465	PH1	TCHL5	SONA3		LDL5	0.0323	0.81	4.15036
3140424	SG1	SONA3	NONHDL5		LDL5	0.0323	0.8071	4.1355
3789431	LDL5	PH1	SONA3		TCHL5	0.0323	0.8043	4.13936
1249588	NONHDL5	HEIGHT1	SEX2		LDL5	0.0323	0.7902	4.04891
2038004	LDL5	SONA3	SG1		NONHDL5	0.0323	0.7793	4.03148
156013	SEX2	HEIGHT1	LDL5		NONHDL5	0.0323	0.7533	3.89698
2574944	LDL5	WBC_B2			NONHDL5	0.0323	0.7434	3.84576
2306644	GLU605	LDL5			GLU05	0.0323	0.6295	3.71272
1177539	GLU05	LDL5			GLU605	0.0323	0.6243	3.2201
15621	SONA3	LDL5	NONHDL5		SG1	0.0323	0.5459	1.18414
3684073	SONA3	LDL5	TCHL5		PH1	0.0323	0.5343	1.02701
2414121	NONHDL5	LDL5	MS3		TCHL5	0.0322	0.9375	4.82488
2284868	TCHL5	LDL5	MS3		NONHDL5	0.0322	0.9336	4.8297
3389054	MS3	NONHDL5	TCHL5		LDL5	0.0322	0.8242	4.22312
3216518	AGE5	LDL5			TCHL5	0.0322	0.8212	4.22634
3789423	LDL5	PH1	SONA3		NONHDL5	0.0322	0.8007	4.14219
2446351	HCT3	LDL5			TCHL5	0.0322	0.8007	4.12083
395712	AGE5	TCHL5			LDL5	0.0322	0.7895	4.04532
1095131	PH1	SONA3	NONHDL5		LDL5	0.0322	0.784	4.01714
3420055	TCHL5	HCT3			LDL5	0.0322	0.7785	3.98896
15668	SONA3	LDL5	NONHDL5		PH1	0.0322	0.5435	1.0447
1168548	TCHL5	LDL5	INS05		NONHDL5	0.0321	0.9492	4.91041
1690968	NONHDL5	LDL5	AGE3		TCHL5	0.0321	0.9295	4.78371
1295482	INS05	LDL5	NONHDL5		TCHL5	0.0321	0.9256	4.76364
398402	WEIGHT4	LDL5	NONHDL5		TCHL5	0.0321	0.9218	4.74408
1560419	LDL5	AGE3	TCHL5		NONHDL5	0.0321	0.918	4.749
273670	WEIGHT4	TCHL5	LDL5		NONHDL5	0.0321	0.8996	4.65382
2666573	AGE3	TCHL5	NONHDL5		LDL5	0.0321	0.8615	4.41424
1365795	NONHDL5	TCHL5	WEIGHT4		LDL5	0.0321	0.8582	4.39733
1542463	WHR2	TCHL5			LDL5	0.0321	0.839	4.29895
1936961	AGE4	LDL5			NONHDL5	0.0321	0.8266	4.27617
2270689	TCHL5	INS05	NONHDL5		LDL5	0.0321	0.8266	4.23542
3042638	NONHDL5	AGE4			LDL5	0.0321	0.8235	4.21953
570078	LDL5	WHR2			TCHL5	0.0321	0.8116	4.17693
998786	LDL5	TCHL5	NONHDL5	HB5	SEX1	0.0319	0.9654	2.15979
26953	TCHL5	SEX1	HB5	LDL5	NONHDL5	0.0319	0.953	4.93006
156690	SEX1	HB5	NONHDL5	LDL5	TCHL5	0.0319	0.953	4.90465
1133390	LDL5	HB2	NONHDL5		SEX2	0.0319	0.9449	1.70864
2605140	LDL5	NONHDL5	SP3_11		TCHL5	0.0319	0.9409	4.84238
249245	RBC_B3	LDL5	NONHDL5		TCHL5	0.0319	0.937	4.82231
1418555	SBP03	LDL5	NONHDL5		TCHL5	0.0319	0.937	4.82231
564136	SONA2	LDL5	NONHDL5		TCHL5	0.0319	0.9102	4.68438
1291354	LDL5	SBP03	TCHL5		NONHDL5	0.0319	0.9028	4.67037
2473284	TCHL5	SP3_11	LDL5		NONHDL5	0.0319	0.9028	4.67037
121205	TCHL5	LDL5	RBC_B3		NONHDL5	0.0319	0.8992	4.65175
440385	SONA2	TCHL5	LDL5		NONHDL5	0.0319	0.8992	4.65175
2395924	TCHL5	NONHDL5	SBP03		LDL5	0.0319	0.8677	4.44601
2775086	HCT2	LDL5			TCHL5	0.0319	0.8447	4.34728
881508	RENIN2	TCHL5			LDL5	0.0319	0.8415	4.31176
3222273	DBP05	LDL5			NONHDL5	0.0319	0.8383	4.3367
3575810	TCHL5	NONHDL5	SP3_11		LDL5	0.0319	0.8383	4.29537
1431370	HB2	NONHDL5	SEX2		LDL5	0.0319	0.8352	4.27948
1536988	SONA2	TCHL5	NONHDL5		LDL5	0.0319	0.8352	4.27948
3744520	HCT2	TCHL5			LDL5	0.0319	0.829	4.24771
312664	SEX2	NONHDL5	SONA3		LDL5	0.0319	0.8259	4.23183
1218224	TCHL5	NONHDL5	RBC_B3		LDL5	0.0319	0.8259	4.23183
1123381	NONHDL5	HB5	SEX1	TCHL5	LDL5	0.0319	0.8199	4.20109
3703119	LDL5	RENIN2			TCHL5	0.0319	0.8168	4.20369
184810	NONHDL5	DBP02			LDL5	0.0319	0.8168	4.1852
55111	DBP02	TCHL5			LDL5	0.0319	0.808	4.14011
2859238	HEIGHT5	LDL5			NONHDL5	0.0319	0.7993	4.13494
3008156	LDL5	SEX2	SONA3		NONHDL5	0.0319	0.7908	4.09097
165175	NONHDL5	HEIGHT5			LDL5	0.0319	0.777	3.98127
335299	SEX2	LDL5	HB2		NONHDL5	0.0319	0.7743	4.00561
2879754	DBP02	LDL5			NONHDL5	0.0319	0.7743	4.00561
2879769	DBP02	LDL5			TCHL5	0.0319	0.7743	3.98497
527122	DBP05	NONHDL5			LDL5	0.0319	0.7384	3.78349
1177600	GLU05	LDL5			SEX1	0.0319	0.616	1.37811
1135915	LDL5	HEIGHT4	NONHDL5		SEX1	0.0318	0.9098	2.0354
34807	TCHL5	HEIGHT5			LDL5	0.0318	0.8315	4.26052
3022092	LDL5	INS04			TCHL5	0.0318	0.8253	4.24744
166049	LDL5	SEX1	HEIGHT4		NONHDL5	0.0318	0.7986	4.13132
2859261	HEIGHT5	LDL5			TCHL5	0.0318	0.7957	4.0951
1258240	NONHDL5	HEIGHT4	SEX1		LDL5	0.0318	0.7957	4.07709
201835	TCHL5	INS04			LDL5	0.0318	0.7629	3.90902
3413025	LDL5	HIP5			WEIGHT5	0.0318	0.6491	3.42382
1895677	LDL5	WEIGHT5			HIP5	0.0318	0.6416	3.45466
2882368	HDL4	NONHDL5	LDL5		TCHL5	0.0316	1	5.14654
2245503	SUB4	NONHDL5	LDL5		TCHL5	0.0316	0.9444	4.86039
2117052	LDL5	TCHL5	SUB4		NONHDL5	0.0316	0.9404	4.86488
1671540	NONHDL5	MS1	SEX2	LDL5	TCHL5	0.0316	0.9364	4.81922
57652	NONHDL5	HDL4	TCHL5		LDL5	0.0316	0.9057	4.64072
3777316	HDL4	NONHDL5			LDL5	0.0316	0.9057	4.64072
2345755	NONHDL5	TCHL5	MS1	LDL5	SEX2	0.0316	0.8984	1.62456
1541662	TCHL5	MS1	SEX2	LDL5	NONHDL5	0.0316	0.8911	4.60984
2754966	TCHL5	LDL5	HDL4		NONHDL5	0.0316	0.8735	4.51879
2646655	NONHDL5	MS1	TCHL5	SEX2	LDL5	0.0316	0.8735	4.47573
2318574	GLU605	LDL5	GLU1205		NONHDL5	0.0316	0.8633	4.46603
687205	SP2_31	LDL5			NONHDL5	0.0316	0.8566	4.43137
687200	SP2_31	LDL5			TCHL5	0.0316	0.8566	4.40853
3219047	TCHL5	SUB4	NONHDL5		LDL5	0.0316	0.8308	4.25694
1681289	TCHL5	BUN4			LDL5	0.0316	0.8277	4.24105
3363293	LDL5	CHL_CI2	SEX2		TCHL5	0.0316	0.8246	4.24384
3022111	LDL5	INS04			NONHDL5	0.0316	0.8216	4.25031
1662819	SP2_31	TCHL5			LDL5	0.0316	0.8066	4.13294
706762	LDL5	BUN4			TCHL5	0.0316	0.8036	4.13576
3421648	GLU1205	NONHDL5	GLU605		LDL5	0.0316	0.7837	4.0156
1785610	NONHDL5	SP2_31			LDL5	0.0316	0.7782	3.98742
537627	SEX2	TCHL5	CHL_CI2		LDL5	0.0316	0.77	3.9454
3108938	GLU1205	LDL5	NONHDL5		GLU605	0.0316	0.7441	3.83802
328618	NONHDL5	INS04			LDL5	0.0316	0.7391	3.78707
2507533	LDL5	GLU605	NONHDL5		GLU1205	0.0316	0.7318	3.9771
2676634	HDL4	LDL5			NONHDL5	0.0316	0.7294	3.77334
3056359	NONHDL5	HEIGHT5	LDL5		SEX1	0.0315	0.9865	2.20699
3778605	BUN3	LDL5			TCHL5	0.0315	0.8209	4.22479
954235	BUN3	TCHL5			LDL5	0.0315	0.8118	4.15958
2078082	LDL5	HEIGHT5	SEX1		NONHDL5	0.0315	0.8	4.13856
1670525	LDL5	PLLIE5			TCHL5	0.0315	0.7801	4.01482
2645571	PLLIE5	TCHL5			LDL5	0.0315	0.7774	3.98332
3182578	NONHDL5	HEIGHT5	SEX1		LDL5	0.0315	0.7746	3.96897
826230	GLU604	LDL5			NONHDL5	0.0315	0.756	3.91094
1920612	NONHDL5	GLU604			LDL5	0.0315	0.7383	3.78298
552024	LDL5	BMI5			PH1	0.0315	0.5584	1.07334
2935112	HEIGHT5	LDL5	TCHL5		SEX1	0.0313	0.9865	2.20699
460547	LDL5	HB3	NONHDL5		TCHL5	0.0313	0.9605	4.94325
2303494	LDL5	BMI5	T_HDL5		NONHDL5	0.0313	0.944	4.88351
946037	PLAT4	LDL5	NONHDL5		TCHL5	0.0313	0.944	4.85833
822316	LDL5	TCHL5	PLAT4		NONHDL5	0.0313	0.9125	4.72055
335021	TCHL5	LDL5	HB3		NONHDL5	0.0313	0.905	4.68175
2347370	SBP05	LDL5			NONHDL5	0.0313	0.8725	4.51362
2347364	SBP05	LDL5			TCHL5	0.0313	0.8725	4.49036
1431197	HB3	TCHL5	NONHDL5		LDL5	0.0313	0.869	4.45267
1917148	PLAT4	TCHL5	NONHDL5		LDL5	0.0313	0.8391	4.29946
2208413	SBP3	TCHL5			LDL5	0.0313	0.8295	4.25028
3052667	TCHL5	SEX1	HEIGHT5		LDL5	0.0313	0.8295	4.25028
1231310	SBP3	LDL5			TCHL5	0.0313	0.8111	4.17436
2078075	LDL5	HEIGHT5	SEX1		TCHL5	0.0313	0.7964	4.0987
3405657	NONHDL5	BMI5	T_HDL5		LDL5	0.0313	0.7578	3.88289
3324899	TCHL5	SBP05			LDL5	0.0313	0.7424	3.80398
3449054	NONHDL5	SBP05			LDL5	0.0313	0.7424	3.80398
754077	BMI5	NONHDL5	LDL5		T_HDL5	0.0313	0.6718	3.30882
3462384	SP2_32	LDL5	NONHDL5		TCHL5	0.0312	0.9277	4.77444
3337357	TCHL5	LDL5	SP2_32		NONHDL5	0.0312	0.9046	4.67968
2318565	GLU605	LDL5	GLU1205		TCHL5	0.0312	0.8516	4.38279
641912	SP2_32	TCHL5	NONHDL5		LDL5	0.0312	0.8226	4.21492
3296253	GLU605	TCHL5	GLU1205		LDL5	0.0312	0.8044	4.12167
1457178	BMI4	LDL5			NONHDL5	0.0312	0.7569	3.9156
2562382	NONHDL5	BMI4			LDL5	0.0312	0.7415	3.79937
2985345	GLU1205	LDL5	TCHL5		GLU605	0.0312	0.7291	3.76065
2384983	TCHL5	LDL5	GLU605		GLU1205	0.0312	0.7195	3.91025
2777531	LDL5	WBC_B2	NONHDL5		TCHL5	0.031	0.9602	4.94171
394252	NONHDL5	LDL5	BMI3		TCHL5	0.031	0.9353	4.81356
752175	NONHDL5	HBA1C3	LDL5		TCHL5	0.031	0.9234	4.75231
3747527	TCHL5	NONHDL5	WBC_B2		LDL5	0.031	0.9234	4.73141
268993	BMI3	TCHL5	LDL5		NONHDL5	0.031	0.9079	4.69675
628289	HBA1C3	TCHL5	LDL5		NONHDL5	0.031	0.9079	4.69675
2646023	TCHL5	LDL5	WBC_B2		NONHDL5	0.031	0.8893	4.60053
1725824	TCHL5	HBA1C3	NONHDL5		LDL5	0.031	0.8785	4.50135
1361373	BMI3	TCHL5	NONHDL5		LDL5	0.031	0.8611	4.41219
1107719	BMI5	WAIST5	LDL5		NONHDL5	0.031	0.851	4.4024
2410040	TCHL5	INS1201			LDL5	0.031	0.8346	4.27641
642043	HIP3	NONHDL5			LDL5	0.031	0.8251	4.22773
3538259	TCHL5	WEIGHT2			LDL5	0.031	0.8189	4.19596
1433471	LDL5	INS1201			TCHL5	0.031	0.8158	4.19855
2567303	LDL5	WEIGHT2			TCHL5	0.031	0.8067	4.15171
2567308	LDL5	WEIGHT2			SEX2	0.031	0.8067	1.45874
2598463	INS601	LDL5			TCHL5	0.031	0.7891	4.06113
3569177	INS601	TCHL5			LDL5	0.031	0.7862	4.02841
3337552	HIP3	LDL5			NONHDL5	0.031	0.7806	4.0382
2211144	WAIST5	NONHDL5	BMI5		LDL5	0.031	0.7668	3.92901
3650499	WAIST5	NONHDL5	LDL5		BMI5	0.031	0.7282	3.50027
754075	BMI5	NONHDL5	LDL5		WAIST5	0.031	0.6656	3.09712
2297409	LDL5	SEX1	PH1		SG1	0.031	0.6364	1.38045
546767	LDL5	SG1	SEX1		PH1	0.031	0.6272	1.20558
3650331	POTA_K2	LDL5			PH1	0.031	0.5578	1.07218
3426028	LDL5	INS02	NONHDL5		TCHL5	0.0309	0.9391	4.83311
915116	LDL5	NONHDL5	SP3_12		TCHL5	0.0309	0.931	4.79143
789865	SP3_12	TCHL5	LDL5		NONHDL5	0.0309	0.9231	4.77539
1841128	LDL5	HB5	RBC_B5		HCT5	0.0309	0.9076	5.01044
3301050	TCHL5	LDL5	INS02		NONHDL5	0.0309	0.8889	4.59846
8645	RBC_B5	LDL5	HCT5		HB5	0.0309	0.8816	5.10058
605222	INS02	NONHDL5	TCHL5		LDL5	0.0309	0.8816	4.51723
520553	LDL5	HCT5	HB5		RBC_B5	0.0309	0.878	4.83939
1886078	SP3_12	NONHDL5	TCHL5		LDL5	0.0309	0.8372	4.28973
513580	HIP3	TCHL5			LDL5	0.0309	0.834	4.27333
1809155	NONHDL5	BUN4			LDL5	0.0309	0.8182	4.19238
2920074	AGE4	TCHL5			LDL5	0.0309	0.806	4.12986
1936939	AGE4	LDL5			TCHL5	0.0309	0.797	4.10179
706745	LDL5	BUN4			NONHDL5	0.0309	0.7855	4.06355
3337538	HIP3	LDL5			TCHL5	0.0309	0.777	3.99886
47147	RBC_B3	LDL5			SEX2	0.0309	0.7059	1.27646
3074109	LDL5	T_HDL5	SG1		PH1	0.0309	0.6792	1.30554
1282951	LDL5	PLAT5			SEX2	0.0309	0.6243	1.12891
1028136	T_HDL5	PH1	LDL5		SG1	0.0309	0.6207	1.34639
3303534	HB4	LDL5	TCHL5		NONHDL5	0.0308	0.9348	4.83591
1738657	SUB3	NONHDL5	LDL5		TCHL5	0.0308	0.9188	4.72864
3428530	HB4	NONHDL5	LDL5		TCHL5	0.0308	0.9034	4.64938
1611717	TCHL5	SUB3	LDL5		NONHDL5	0.0308	0.8996	4.65382
1304812	SBP5	LDL5			NONHDL5	0.0308	0.874	4.52138
1304804	SBP5	LDL5			TCHL5	0.0308	0.874	4.49808
2715571	SUB3	NONHDL5	TCHL5		LDL5	0.0308	0.8635	4.42449
1107706	BMI5	WAIST5	LDL5		TCHL5	0.0308	0.8431	4.33905
608690	NONHDL5	HB4	TCHL5		LDL5	0.0308	0.8269	4.23695
2080761	BMI5	WAIST5	TCHL5		LDL5	0.0308	0.8206	4.20467
2255762	LDL5	HEIGHT2			TCHL5	0.0308	0.8113	4.17539
804841	TCHL5	SP1_33			LDL5	0.0308	0.8083	4.14165
310312	LDL5	DBP4			NONHDL5	0.0308	0.8022	4.14995
310342	LDL5	DBP4			TCHL5	0.0308	0.8022	4.12855
1279855	TCHL5	DBP4			LDL5	0.0308	0.7934	4.0653
3624163	SP1_33	LDL5			TCHL5	0.0308	0.7904	4.06782
1405839	NONHDL5	DBP4			LDL5	0.0308	0.7706	3.94848
2280731	TCHL5	SBP5			LDL5	0.0308	0.7706	3.94848
3230237	HEIGHT2	TCHL5			LDL5	0.0308	0.7706	3.94848
3548601	NONHDL5	HCT3			LDL5	0.0308	0.7706	3.94848
2446337	HCT3	LDL5			NONHDL5	0.0308	0.7651	3.95802
2410419	SBP5	NONHDL5			LDL5	0.0308	0.7597	3.89263
3523665	LDL5	TCHL5	WAIST5		BMI5	0.0308	0.7388	3.55122
629284	TCHL5	LDL5	BMI5		WAIST5	0.0308	0.6555	3.05013
3664676	WEIGHT2	NONHDL5			LDL5	0.0306	0.8458	4.3338
239860	GLU1202	TCHL5			LDL5	0.0306	0.8359	4.28307
1952551	RBC_B2	TCHL5			LDL5	0.0306	0.8199	4.20109
980208	RBC_B2	LDL5			TCHL5	0.0306	0.8168	4.20369
3057479	LDL5	GLU1202			TCHL5	0.0306	0.8015	4.12495
2567296	LDL5	WEIGHT2			NONHDL5	0.0306	0.7955	4.11528
1133385	LDL5	HB2	NONHDL5		TCHL5	0.0305	0.9025	4.64475
2108880	NONHDL5	TCHL5	HB2		LDL5	0.0305	0.873	4.47317
1005475	HB2	TCHL5	LDL5		NONHDL5	0.0305	0.8694	4.49758
1721462	GLU1203	TCHL5			LDL5	0.0305	0.8386	4.2969
960541	INS01	TCHL5			LDL5	0.0305	0.8288	4.24669
384557	LDL5	GLU1204			TCHL5	0.0305	0.8038	4.13679
747307	GLU1203	LDL5			TCHL5	0.0305	0.7745	3.98599
3784750	INS01	LDL5			TCHL5	0.0305	0.7745	3.98599
1352958	TCHL5	GLU1204			LDL5	0.0305	0.732	3.75069
3447117	WAIST5	LDL5			T_HDL5	0.0305	0.595	2.93055
1177623	GLU05	LDL5			PH1	0.0305	0.5884	1.131
3423207	LDL5	DBP05	NONHDL5		TCHL5	0.0303	0.9507	4.89281
3297477	TCHL5	LDL5	DBP05		NONHDL5	0.0303	0.9258	4.78935
1672123	NONHDL5	WHR2			LDL5	0.0303	0.8185	4.19391
3696284	INS601	NONHDL5			LDL5	0.0303	0.8123	4.16214
602517	DBP05	NONHDL5	TCHL5		LDL5	0.0303	0.7881	4.03815
2598457	INS601	LDL5			NONHDL5	0.0303	0.7709	3.98802
570072	LDL5	WHR2			NONHDL5	0.0303	0.7681	3.97354
2911505	GLU1205	LDL5			SEX2	0.0303	0.5972	1.0799
3237215	LDL5	SUB5			PH1	0.0303	0.5579	1.07238
762508	TCHL5	LDL5	SP2_31		NONHDL5	0.0302	0.9548	4.93938
891859	NONHDL5	SP2_31	LDL5		TCHL5	0.0302	0.9548	4.91392
363170	HEIGHT4	NONHDL5	LDL5	SEX1	TCHL5	0.0302	0.9505	4.89179
3208653	SONA3	NONHDL5	LDL5	SEX2	TCHL5	0.0302	0.9462	4.86966
239332	SEX1	HEIGHT4	TCHL5	LDL5	NONHDL5	0.0302	0.9295	4.80849
2862249	POTA_K3	LDL5	NONHDL5		TCHL5	0.0302	0.9254	4.76261
2732654	POTA_K3	TCHL5	LDL5		NONHDL5	0.0302	0.9214	4.76659
953495	NONHDL5	LDL5	HEIGHT1		TCHL5	0.0302	0.9214	4.74202
3078788	LDL5	SEX2	SONA3	TCHL5	NONHDL5	0.0302	0.9134	4.72521
1211741	TCHL5	HEIGHT4	LDL5	NONHDL5	SEX1	0.0302	0.9134	2.04345
830244	TCHL5	LDL5	HEIGHT1		NONHDL5	0.0302	0.8755	4.52914
385168	TCHL5	NONHDL5	SONA3	SEX2	LDL5	0.0302	0.8719	4.46753
927284	NONHDL5	HB5	LDL5		HCT5	0.0302	0.8683	4.79348
1332298	NONHDL5	HEIGHT4	SEX1	TCHL5	LDL5	0.0302	0.8648	4.43115
520535	LDL5	HCT5	HB5		NONHDL5	0.0302	0.8577	4.43706
1862304	TCHL5	SP2_31	NONHDL5		LDL5	0.0302	0.8508	4.35941
1925056	NONHDL5	HEIGHT1	TCHL5		LDL5	0.0302	0.8474	4.34199
37625	TCHL5	NONHDL5	POTA_K3		LDL5	0.0302	0.8373	4.29024
295476	SG2	LDL5			TCHL5	0.0302	0.8242	4.24178
565270	LDL5	DS4			TCHL5	0.0302	0.821	4.22531
221610	PLAT3	TCHL5			LDL5	0.0302	0.821	4.20672
1538953	DS4	TCHL5			LDL5	0.0302	0.8178	4.19033
854669	LDL5	SBP04			TCHL5	0.0302	0.8147	4.19289
1083611	BUN3	NONHDL5			LDL5	0.0302	0.8084	4.14216
2330119	NONHDL5	SBP3			LDL5	0.0302	0.8084	4.14216
2893930	LDL5	NONHDL5	HCT5		HB5	0.0302	0.8023	4.64178
384543	LDL5	GLU1204			NONHDL5	0.0302	0.7962	4.11891
1825356	SBP04	TCHL5			LDL5	0.0302	0.7962	4.07965
3778596	BUN3	LDL5			NONHDL5	0.0302	0.7873	4.07286
1231301	SBP3	LDL5			NONHDL5	0.0302	0.7815	4.04286
1264386	TCHL5	SG2			LDL5	0.0302	0.7701	3.94592
2432083	TCHL5	BMI4			LDL5	0.0302	0.7563	3.87521
1619462	NONHDL5	HCT5	HB5		LDL5	0.0302	0.7509	3.84754
3040372	PLAT3	LDL5			TCHL5	0.0302	0.7482	3.85064
1457208	BMI4	LDL5			TCHL5	0.0302	0.7326	3.77035
1482117	GLU1204	NONHDL5			LDL5	0.0302	0.6941	3.5565
3237187	LDL5	SUB5			T_HDL5	0.0302	0.5553	2.73502
1993230	T_HDL5	TCHL5	CHL_CI2	LDL5	NONHDL5	0.03	1	5.1732
1636077	HCT5	LDL5	HB5	RBC_B5	SEX1	0.03	0.9722	2.175
198985	PH1	LDL5	SONA3	NONHDL5	TCHL5	0.03	0.9333	4.80327
70271	SONA3	PH1	LDL5	TCHL5	NONHDL5	0.03	0.9292	4.80694
1065825	SEX1	HB5	RBC_B5	LDL5	HCT5	0.03	0.913	5.04025
2118097	LDL5	T_HDL5	NONHDL5	CHL_CI2	TCHL5	0.03	0.9091	4.67872
3028184	LDL5	SEX1	HCT5	RBC_B5	HB5	0.03	0.8787	5.0838
3541153	LDL5	HCT5	SEX1	HB5	RBC_B5	0.03	0.8787	4.84324
1914009	LDL5	T_HDL5	CHL_CI2		TCHL5	0.03	0.8607	4.42963
1165555	TCHL5	SONA3	PH1	NONHDL5	LDL5	0.03	0.8607	4.41014
75273	NONHDL5	HCT2			LDL5	0.03	0.8537	4.37427
2896294	CHL_CI2	T_HDL5	TCHL5		LDL5	0.03	0.8367	4.28717
3093568	T_HDL5	TCHL5	NONHDL5	CHL_CI2	LDL5	0.03	0.8367	4.28717
346426	PLAT3	NONHDL5			LDL5	0.03	0.83	4.25284
1002936	RENIN2	NONHDL5			LDL5	0.03	0.83	4.25284
929151	SP1_33	NONHDL5			LDL5	0.03	0.8171	4.18674
2775092	HCT2	LDL5			NONHDL5	0.03	0.7955	4.11528
3624158	SP1_33	LDL5			NONHDL5	0.03	0.7721	3.99423
3703110	LDL5	RENIN2			NONHDL5	0.03	0.7692	3.97923
3040365	PLAT3	LDL5			NONHDL5	0.03	0.7447	3.85249
443357	LDL5	CHL_CI2	TCHL5	NONHDL5	T_HDL5	0.03	0.5676	2.7956
89971	NONHDL5	TCHL5	SONA3	LDL5	PH1	0.03	0.5426	1.04297
243799	LDL5	TCHL5	CHL_CI2		T_HDL5	0.03	0.5109	2.51634
2239606	SONA3	SG1	LDL5	NONHDL5	TCHL5	0.0299	0.9248	4.75952
2111302	LDL5	SG1	SONA3	TCHL5	NONHDL5	0.0299	0.9207	4.76297
3637841	TCHL5	CHL_CI5			LDL5	0.0299	0.8745	4.48085
3213494	TCHL5	SONA3	NONHDL5	SG1	LDL5	0.0299	0.8672	4.44345
3767197	NONHDL5	CHL_CI5			LDL5	0.0299	0.8672	4.44345
3754042	SUP2	TCHL5			LDL5	0.0299	0.7977	4.08734
3360990	NONHDL5	HEIGHT2			LDL5	0.0299	0.7917	4.05659
2255753	LDL5	HEIGHT2			NONHDL5	0.0299	0.7887	4.08011
2784113	LDL5	SUP2			TCHL5	0.0299	0.777	3.99886
2666673	CHL_CI5	LDL5			NONHDL5	0.0299	0.7628	3.94612
2666658	CHL_CI5	LDL5			TCHL5	0.0299	0.7628	3.92578
3161864	T_HDL4	LDL5			PH1	0.0299	0.5544	1.06565
89919	NONHDL5	TCHL5	SONA3	LDL5	SG1	0.0299	0.5401	1.17156
1026420	TCHL5	LDL5	HEIGHT1	NONHDL5	SEX2	0.0298	0.9858	1.7826
2424753	SBP05	TCHL5	LDL5		NONHDL5	0.0298	0.9498	4.91351
2553368	LDL5	SBP05	NONHDL5		TCHL5	0.0298	0.9498	4.88818
354816	SEX2	NONHDL5	LDL5	HEIGHT1	TCHL5	0.0298	0.9204	4.73687
229515	HEIGHT1	TCHL5	SEX2	LDL5	NONHDL5	0.0298	0.8739	4.52086
802577	HB5	LDL5	TCHL5		HCT5	0.0298	0.8595	4.7449
8669	RBC_B5	LDL5	HCT5		NONHDL5	0.0298	0.849	4.39205
520548	LDL5	HCT5	HB5		TCHL5	0.0298	0.8455	4.3514
1321661	NONHDL5	TCHL5	HEIGHT1	SEX2	LDL5	0.0298	0.8455	4.33226
3606630	TCHL5	SUB5	SEX2		LDL5	0.0298	0.8221	4.21236
2636841	LDL5	SEX2	SUB5		TCHL5	0.0298	0.8157	4.19803
2767451	HCT5	TCHL5	LDL5		HB5	0.0298	0.8062	4.66435
3524997	NONHDL5	TCHL5	SBP05		LDL5	0.0298	0.8	4.09912
2893959	LDL5	NONHDL5	HCT5		RBC_B5	0.0298	0.7909	4.35931
1491333	TCHL5	HB5	HCT5		LDL5	0.0298	0.7879	4.03712
3363273	LDL5	CHL_CI2	SEX2		NONHDL5	0.0298	0.7761	4.01492
665825	NONHDL5	CHL_CI2	SEX2		LDL5	0.0298	0.7647	3.91825
416552	NONHDL5	RBC_B5	LDL5		HCT5	0.0298	0.7564	4.17573
1107301	HCT5	RBC_B5	NONHDL5		LDL5	0.0298	0.7482	3.8337
3362297	LDL5	RBC_B4			SEX1	0.0298	0.6797	1.52062
3312832	TCHL5	SUB5	LDL5		SEX2	0.0298	0.6603	1.19401
921814	AGE2	LDL5			SEX1	0.0298	0.638	1.42733
1741449	TCHL5	PLLIE5	LDL5		NONHDL5	0.0296	0.9409	4.86747
1022438	LDL5	NONHDL5	GLU604		TCHL5	0.0296	0.9409	4.84238
2935122	HEIGHT5	LDL5	TCHL5		NONHDL5	0.0296	0.9324	4.8235
3056352	NONHDL5	HEIGHT5	LDL5		TCHL5	0.0296	0.9283	4.77753
2847291	TCHL5	LDL5	HCT2		SEX2	0.0296	0.9283	1.67863
1869875	PLLIE5	LDL5	NONHDL5		TCHL5	0.0296	0.8961	4.61181
899244	TCHL5	LDL5	GLU604		NONHDL5	0.0296	0.8922	4.61553
3428521	HB4	NONHDL5	LDL5		SEX1	0.0296	0.8697	1.94569
238126	TCHL5	NONHDL5	HEIGHT5		LDL5	0.0296	0.8519	4.36505
1848749	NONHDL5	GLU1203			LDL5	0.0296	0.8484	4.34712
2167559	HCT2	SEX2	LDL5		TCHL5	0.0296	0.8449	4.34831
2509967	WAIST3	TCHL5			LDL5	0.0296	0.8415	4.31176
2849023	TCHL5	PLLIE5	NONHDL5		LDL5	0.0296	0.8313	4.2595
2161484	TCHL5	WAIST2			LDL5	0.0296	0.828	4.24259
3142202	SEX2	TCHL5	HCT2		LDL5	0.0296	0.8214	4.20877
995284	SUP3	LDL5			TCHL5	0.0296	0.8182	4.2109
2636848	LDL5	SEX2	SUB5		NONHDL5	0.0296	0.8118	4.19961
3737986	SEX2	SUB5	NONHDL5		LDL5	0.0296	0.8086	4.14319
1185245	WAIST2	LDL5			TCHL5	0.0296	0.8054	4.14502
2001054	GLU604	TCHL5	NONHDL5		LDL5	0.0296	0.8054	4.12679
3553062	NONHDL5	SEX1	HB4		LDL5	0.0296	0.7992	4.09502
1971528	TCHL5	SUP3			LDL5	0.0296	0.7901	4.04839
2450602	LDL5	HB4	SEX1		NONHDL5	0.0296	0.7871	4.07183
1538502	WAIST3	LDL5			TCHL5	0.0296	0.7811	4.01996
747321	GLU1203	LDL5			NONHDL5	0.0296	0.7527	3.89387
2446343	HCT3	LDL5			SEX2	0.0296	0.7367	1.33216
261074	HB3	LDL5			SEX2	0.0296	0.7213	1.30431
3437852	SUB5	LDL5	NONHDL5		SEX2	0.0296	0.6509	1.17701
3447153	WAIST5	LDL5			PH1	0.0296	0.5782	1.1114
3406367	LDL5	GLU04			SG1	0.0296	0.5702	1.23685
1638229	SONA3	TCHL5	LDL5	T_HDL5	NONHDL5	0.0295	1	5.1732
720191	HCT5	NONHDL5	LDL5	HB5	SEX1	0.0295	0.9763	2.18417
1761951	NONHDL5	LDL5	T_HDL5	SONA3	TCHL5	0.0295	0.8957	4.60976
156682	SEX1	HB5	NONHDL5	LDL5	HCT5	0.0295	0.8803	4.85973
3541149	LDL5	HCT5	SEX1	HB5	NONHDL5	0.0295	0.8619	4.45879
2536992	SONA3	T_HDL5	TCHL5		LDL5	0.0295	0.8512	4.36146
2742728	NONHDL5	TCHL5	SONA3	T_HDL5	LDL5	0.0295	0.8512	4.36146
2535423	NONHDL5	INS1201			LDL5	0.0295	0.8443	4.32611
1559555	LDL5	T_HDL5	SONA3		TCHL5	0.0295	0.8306	4.27472
363720	GLU1202	NONHDL5			LDL5	0.0295	0.8207	4.20518
547275	SUP5	SEX2	LDL5		TCHL5	0.0295	0.8175	4.2073
2111744	HCT5	NONHDL5	LDL5	SEX1	HB5	0.0295	0.8047	4.65567
1520267	TCHL5	SEX2	SUP5		LDL5	0.0295	0.8047	4.1232
854679	LDL5	SBP04			NONHDL5	0.0295	0.7954	4.11477
1433466	LDL5	INS1201			NONHDL5	0.0295	0.7744	4.00613
3057472	LDL5	GLU1202			NONHDL5	0.0295	0.7715	3.99113
521320	AGE5	NONHDL5			LDL5	0.0295	0.7687	3.93874
3216499	AGE5	LDL5			NONHDL5	0.0295	0.7518	3.88922
1950001	NONHDL5	SBP04			LDL5	0.0295	0.7518	3.85215
847076	NONHDL5	SEX1	HCT5	HB5	LDL5	0.0295	0.7491	3.83831
1223456	LDL5	TCHL5	SUP5		SEX2	0.0295	0.6732	1.21733
3291138	WHR5	LDL5			SEX2	0.0295	0.6645	1.2016
1570825	PLLIE1	LDL5			SEX1	0.0295	0.6205	1.38818
3406360	LDL5	GLU04			PH1	0.0295	0.5675	1.09083
89949	NONHDL5	TCHL5	SONA3	LDL5	T_HDL5	0.0295	0.5323	2.62174
1180524	LDL5	TCHL5	WAIST5	BMI5	NONHDL5	0.0293	0.9535	4.93265
2016759	TCHL5	AGE4	LDL5		NONHDL5	0.0293	0.9491	4.90989
1306048	NONHDL5	BMI5	WAIST5	LDL5	TCHL5	0.0293	0.9447	4.86194
2397808	GLU605	GLU1205	LDL5	TCHL5	NONHDL5	0.0293	0.9404	4.86488
2522031	LDL5	GLU1205	GLU605	NONHDL5	TCHL5	0.0293	0.9276	4.77393
3222380	LDL5	INS04	NONHDL5		TCHL5	0.0293	0.9276	4.77393
3095958	TCHL5	LDL5	INS04		NONHDL5	0.0293	0.9234	4.77694
2953807	TCHL5	LDL5	DBP02		NONHDL5	0.0293	0.9193	4.75573
3075545	LDL5	DBP02	NONHDL5		TCHL5	0.0293	0.9193	4.73121
2140788	NONHDL5	LDL5	AGE4		TCHL5	0.0293	0.9152	4.71011
3116995	TCHL5	NONHDL5	AGE4		LDL5	0.0293	0.8913	4.56693
257671	NONHDL5	DBP02	TCHL5		LDL5	0.0293	0.8506	4.35839
2281417	WAIST5	TCHL5	NONHDL5	BMI5	LDL5	0.0293	0.8471	4.34046
924753	BMI5	SEX2	TCHL5		LDL5	0.0293	0.8402	4.3051
3749436	SEX2	BMI5	LDL5		TCHL5	0.0293	0.8367	4.30611
3498599	GLU605	TCHL5	NONHDL5	GLU1205	LDL5	0.0293	0.8333	4.26975
349828	PH1	CHL_CI2	LDL5		TCHL5	0.0293	0.82	4.22016
401338	TCHL5	INS04	NONHDL5		LDL5	0.0293	0.8071	4.1355
599395	MS2	TCHL5			LDL5	0.0293	0.7736	3.96385
1316930	TCHL5	CHL_CI2	PH1		LDL5	0.0293	0.7707	3.94899
3726183	LDL5	NONHDL5	WAIST5	TCHL5	BMI5	0.0293	0.7428	3.57045
3184983	GLU1205	TCHL5	LDL5	NONHDL5	GLU605	0.0293	0.7401	3.81739
3419579	MS2	LDL5			TCHL5	0.0293	0.7321	3.76778
2590142	NONHDL5	GLU605	TCHL5	LDL5	GLU1205	0.0293	0.7244	3.93688
831875	NONHDL5	TCHL5	BMI5	LDL5	WAIST5	0.0293	0.6678	3.10736
629267	TCHL5	LDL5	BMI5		SEX2	0.0293	0.625	1.13017
198712	LDL5	DS2			SEX1	0.0293	0.5742	1.2846
2306669	GLU605	LDL5			PH1	0.0293	0.571	1.09756
3626845	T_HDL5	TG5	LDL5		NONHDL5	0.0292	1	5.1732
3704030	TG5	LDL5	T_HDL5	TCHL5	NONHDL5	0.0292	1	5.1732
35956	NONHDL5	LDL5	T_HDL5	TG5	TCHL5	0.0292	1	5.14654
3626847	T_HDL5	TG5	LDL5		TCHL5	0.0292	1	5.14654
3132087	HEIGHT5	LDL5	NONHDL5	TCHL5	SEX1	0.0292	0.9855	2.20476
212606	LDL5	NONHDL5	HCT5	RBC_B5	SEX1	0.0292	0.9808	2.19424
595029	LDL5	TCHL5	HB5	HCT5	SEX1	0.0292	0.9808	2.19424
2328257	HEIGHT2	LDL5	TCHL5		SEX2	0.0292	0.9488	1.7157
2152790	SEX1	TCHL5	LDL5	HEIGHT5	NONHDL5	0.0292	0.9315	4.81884
2279577	HEIGHT5	LDL5	NONHDL5	SEX1	TCHL5	0.0292	0.9273	4.77239
26937	TCHL5	SEX1	HB5	LDL5	HCT5	0.0292	0.8718	4.8128
3028205	LDL5	SEX1	HCT5	RBC_B5	NONHDL5	0.0292	0.8536	4.41585
3541160	LDL5	HCT5	SEX1	HB5	TCHL5	0.0292	0.8536	4.39309
3253875	SEX1	NONHDL5	HEIGHT5	TCHL5	LDL5	0.0292	0.85	4.35532
974000	TCHL5	SBP1			LDL5	0.0292	0.8465	4.33738
8653	RBC_B5	LDL5	HCT5		TCHL5	0.0292	0.8327	4.28552
389843	LDL5	INS602			TCHL5	0.0292	0.816	4.19958
1654678	LDL5	SEX2	HEIGHT2		TCHL5	0.0292	0.8127	4.18259
1987060	LDL5	HCT5	SEX1	TCHL5	HB5	0.0292	0.8095	4.68344
3433820	SEX1	RBC_B5	NONHDL5	LDL5	HCT5	0.0292	0.8063	4.45121
979086	RBC_B5	HCT5	TCHL5		LDL5	0.0292	0.8063	4.1314
2360240	DBP04	LDL5			TCHL5	0.0292	0.8	4.11723
1357049	INS602	TCHL5			LDL5	0.0292	0.8	4.09912
2111765	HCT5	NONHDL5	LDL5	SEX1	RBC_B5	0.0292	0.7969	4.39238
3335137	TCHL5	DBP04			LDL5	0.0292	0.7969	4.08324
2767445	HCT5	TCHL5	LDL5		RBC_B5	0.0292	0.7907	4.3582
716607	HCT5	HB5	TCHL5	SEX1	LDL5	0.0292	0.7846	4.02021
723327	MS2	NONHDL5			LDL5	0.0292	0.7846	4.02021
1875132	LDL5	TG5			T_HDL5	0.0292	0.7816	3.84961
1949128	TG5	TCHL5	LDL5		T_HDL5	0.0292	0.7816	3.84961
2077270	NONHDL5	TG5	LDL5		T_HDL5	0.0292	0.7816	3.84961
2152209	LDL5	NONHDL5	TG5	TCHL5	T_HDL5	0.0292	0.7816	3.84961
2631175	TCHL5	HEIGHT2	SEX2		LDL5	0.0292	0.7698	3.94438
334359	SEX1	RBC_B5	NONHDL5	HCT5	LDL5	0.0292	0.75	3.84293
289490	TCHL5	RBC_B5	LDL5		HCT5	0.0292	0.7473	4.1255
4543	LDL5	SBP1			TCHL5	0.0292	0.7391	3.80381
3419596	MS2	LDL5			NONHDL5	0.0292	0.7286	3.7692
807909	TG5	T_HDL5	TCHL5		LDL5	0.0292	0.6777	3.47247
1004245	NONHDL5	TG5	T_HDL5	TCHL5	LDL5	0.0292	0.6777	3.47247
364512	SONA2	LDL5			SEX2	0.0292	0.6316	1.14211
932174	NONHDL5	T_HDL5	TG5		LDL5	0.0292	0.5299	2.71515
2380915	T_HDL5	LDL5	TCHL5	BMI5	NONHDL5	0.029	1	5.1732
188411	LDL5	NONHDL5	BUN3		TCHL5	0.029	0.9621	4.95149
2503642	NONHDL5	BMI5	LDL5	T_HDL5	TCHL5	0.029	0.9269	4.77033
58659	BUN3	TCHL5	LDL5		NONHDL5	0.029	0.9227	4.77332
2303501	LDL5	BMI5	T_HDL5		TCHL5	0.029	0.875	4.50322
1154053	TCHL5	NONHDL5	BUN3		LDL5	0.029	0.8602	4.40758
3277792	T_HDL5	BMI5	TCHL5		LDL5	0.029	0.8602	4.40758
3481861	BMI5	NONHDL5	TCHL5	T_HDL5	LDL5	0.029	0.8602	4.40758
349836	PH1	CHL_CI2	LDL5		NONHDL5	0.029	0.812	4.20064
2642736	NONHDL5	WAIST3			LDL5	0.029	0.812	4.16061
547271	SUP5	SEX2	LDL5		NONHDL5	0.029	0.8056	4.16753
1649637	NONHDL5	SUP5	SEX2		LDL5	0.029	0.793	4.06325
1538507	WAIST3	LDL5			NONHDL5	0.029	0.766	3.96268
1446972	CHL_CI2	NONHDL5	PH1		LDL5	0.029	0.7463	3.82397
1346824	NONHDL5	SUP5	LDL5		SEX2	0.029	0.6678	1.20757
831856	NONHDL5	TCHL5	BMI5	LDL5	T_HDL5	0.029	0.6612	3.25661
629242	TCHL5	LDL5	BMI5		T_HDL5	0.029	0.6189	3.04827
1895649	LDL5	WEIGHT5			T_HDL5	0.029	0.5867	2.88967
1148122	LDL5	SUP5			SG1	0.029	0.5546	1.20301
3650306	POTA_K2	LDL5			SG1	0.029	0.5219	1.13208
3643839	HDL5	NONHDL5	LDL5		TCHL5	0.0289	1	5.14654
3256212	SG1	LDL5	PH1	T_HDL5	NONHDL5	0.0289	0.9352	4.83798
746011	HDL5	NONHDL5			LDL5	0.0289	0.914	4.68324
823744	HDL5	NONHDL5	TCHL5		LDL5	0.0289	0.914	4.68324
1395497	WHR4	LDL5			NONHDL5	0.0289	0.8112	4.1965
995280	SUP3	LDL5			NONHDL5	0.0289	0.7984	4.13029
2097904	SUP3	NONHDL5			LDL5	0.0289	0.7739	3.96539
3518115	LDL5	HDL5	TCHL5		NONHDL5	0.0289	0.7537	3.89904
560049	NONHDL5	T_HDL5	PH1	SG1	LDL5	0.0289	0.7509	3.84754
2496972	WHR4	NONHDL5			LDL5	0.0289	0.7292	3.73635
3441480	HDL5	LDL5			NONHDL5	0.0289	0.7163	3.70557
3276347	SG1	T_HDL5	LDL5	NONHDL5	PH1	0.0289	0.6847	1.31611
1230985	PH1	LDL5	NONHDL5	T_HDL5	SG1	0.0289	0.6215	1.34813
1705886	PH1	SG1	LDL5	NONHDL5	T_HDL5	0.0289	0.5401	2.66015
83765	HCT5	TCHL5	RBC_B5	LDL5	SEX1	0.0288	0.9853	2.20431
1190992	SUB5	T_HDL5	LDL5		NONHDL5	0.0288	0.9526	4.928
773877	WHR2	NONHDL5	LDL5		TCHL5	0.0288	0.9481	4.87943
1209447	TCHL5	LDL5	HB2	NONHDL5	SEX2	0.0288	0.9437	1.70647
1378026	SBP5	LDL5	TCHL5		NONHDL5	0.0288	0.9349	4.83643
1507908	SBP5	NONHDL5	LDL5		TCHL5	0.0288	0.9349	4.8115
2650144	HCT3	NONHDL5	LDL5		TCHL5	0.0288	0.9349	4.8115
533965	SEX2	HB2	NONHDL5	LDL5	TCHL5	0.0288	0.9013	4.63858
647716	WHR2	TCHL5	LDL5		NONHDL5	0.0288	0.8973	4.64192
2519711	LDL5	HCT3	TCHL5		NONHDL5	0.0288	0.8933	4.62122
408897	SEX2	HB2	LDL5	TCHL5	NONHDL5	0.0288	0.8701	4.50121
1505457	HB2	NONHDL5	TCHL5	SEX2	LDL5	0.0288	0.8701	4.45831
1743768	NONHDL5	TCHL5	WHR2		LDL5	0.0288	0.8664	4.43935
3028197	LDL5	SEX1	HCT5	RBC_B5	TCHL5	0.0288	0.841	4.32824
2482539	NONHDL5	TCHL5	SBP5		LDL5	0.0288	0.8238	4.22107
3749414	SEX2	BMI5	LDL5		NONHDL5	0.0288	0.8204	4.2441
3620304	TCHL5	NONHDL5	HCT3		LDL5	0.0288	0.8204	4.20365
2447662	MS4	TCHL5			LDL5	0.0288	0.8171	4.18674
1051084	NONHDL5	BMI5	SEX2		LDL5	0.0288	0.8105	4.15292
208551	TCHL5	SEX1	RBC_B5	HCT5	LDL5	0.0288	0.8072	4.13601
1473227	LDL5	MS4			TCHL5	0.0288	0.8008	4.12135
3308061	RBC_B5	LDL5	TCHL5	SEX1	HCT5	0.0288	0.7976	4.40318
1987078	LDL5	HCT5	SEX1	TCHL5	RBC_B5	0.0288	0.7976	4.39624
3252204	LDL5	WBC_B3			NONHDL5	0.0288	0.7821	4.04596
2292193	SUB5	T_HDL5	NONHDL5		LDL5	0.0288	0.7701	3.94592
556160	WBC_B3	NONHDL5			LDL5	0.0288	0.7283	3.73174
3437845	SUB5	LDL5	NONHDL5		T_HDL5	0.0288	0.6321	3.11328
2580849	HBA1C5	LDL5			GLU1205	0.0288	0.6242	3.39233
754032	BMI5	NONHDL5	LDL5		SEX2	0.0288	0.6166	1.11499
1895614	LDL5	WEIGHT5			BMI5	0.0288	0.5809	2.79224
2911548	GLU1205	LDL5			HBA1C5	0.0288	0.5662	3.12326
552051	LDL5	BMI5			WEIGHT5	0.0288	0.5102	2.69116
595026	LDL5	TCHL5	HB5	HCT5	NONHDL5	0.0286	0.9615	4.97404
720187	HCT5	NONHDL5	LDL5	HB5	TCHL5	0.0286	0.9479	4.8784
2770422	WEIGHT2	NONHDL5	LDL5		TCHL5	0.0286	0.9346	4.80996
911252	LDL5	BUN4	NONHDL5		TCHL5	0.0286	0.9259	4.76518
2640010	TCHL5	WEIGHT2	LDL5		NONHDL5	0.0286	0.9217	4.76814
784217	TCHL5	BUN4	LDL5		NONHDL5	0.0286	0.905	4.68175
3740899	NONHDL5	WEIGHT2	TCHL5		LDL5	0.0286	0.8811	4.51467
1881843	BUN4	NONHDL5	TCHL5		LDL5	0.0286	0.8772	4.49469
998775	LDL5	TCHL5	NONHDL5	HB5	HCT5	0.0286	0.8658	4.77968
1684242	SP3_15	LDL5			NONHDL5	0.0286	0.8511	4.40292
1073516	LDL5	BMI5	HIP5		NONHDL5	0.0286	0.8439	4.36567
1073500	LDL5	BMI5	HIP5		TCHL5	0.0286	0.8439	4.34316
1694457	TCHL5	HB5	NONHDL5	HCT5	LDL5	0.0286	0.8299	4.25233
2046089	BMI5	TCHL5	HIP5		LDL5	0.0286	0.8264	4.23439
1668822	NONHDL5	DS4			LDL5	0.0286	0.8197	4.20006
2969069	LDL5	HCT5	TCHL5	NONHDL5	HB5	0.0286	0.8097	4.6846
2793307	NONHDL5	SP3_15			LDL5	0.0286	0.8097	4.14882
2360227	DBP04	LDL5			NONHDL5	0.0286	0.7843	4.05734
565266	LDL5	DS4			NONHDL5	0.0286	0.7782	4.02579
3252198	LDL5	WBC_B3			TCHL5	0.0286	0.7782	4.00504
2174650	HIP5	NONHDL5	BMI5		LDL5	0.0286	0.7782	3.98742
432171	WBC_B3	TCHL5			LDL5	0.0286	0.7752	3.97205
84860	SUP2	NONHDL5			LDL5	0.0286	0.7692	3.9413
2784109	LDL5	SUP2			NONHDL5	0.0286	0.7435	3.84628
3459969	NONHDL5	DBP04			LDL5	0.0286	0.7407	3.79527
3488822	HIP5	TCHL5	LDL5		BMI5	0.0286	0.7018	3.37337
3612662	NONHDL5	LDL5	HIP5		BMI5	0.0286	0.7018	3.37337
754009	BMI5	NONHDL5	LDL5		HIP5	0.0286	0.6135	3.30335
629308	TCHL5	LDL5	BMI5		HIP5	0.0286	0.6098	3.28343
1303946	LDL5	SBP02			PH1	0.0286	0.5714	1.09833
2457277	NONHDL5	HEIGHT2	LDL5		SEX2	0.0285	0.9522	1.72184
108528	RENIN2	LDL5	NONHDL5		TCHL5	0.0285	0.9476	4.87686
3410109	TCHL5	LDL5	HIP3		NONHDL5	0.0285	0.9213	4.76607
3538394	LDL5	HIP3	NONHDL5		TCHL5	0.0285	0.9171	4.71989
3776882	LDL5	RENIN2	TCHL5		NONHDL5	0.0285	0.8924	4.61657
1081816	RENIN2	TCHL5	NONHDL5		LDL5	0.0285	0.8805	4.51159
713285	NONHDL5	TCHL5	HIP3		LDL5	0.0285	0.8767	4.49212
1874668	PH1	TCHL5	SEX2	SG1	LDL5	0.0285	0.8468	4.33892
1102868	NONHDL5	SBP1			LDL5	0.0285	0.8432	4.32047
2760333	SEX2	HEIGHT2	NONHDL5		LDL5	0.0285	0.8057	4.12833
904041	SEX2	SG1	LDL5	PH1	TCHL5	0.0285	0.7992	4.11311
1654687	LDL5	SEX2	HEIGHT2		NONHDL5	0.0285	0.7928	4.10132
1390977	SG2	NONHDL5			LDL5	0.0285	0.7835	4.01458
295478	SG2	LDL5			NONHDL5	0.0285	0.7773	4.02113
1180460	LDL5	WEIGHT3			TCHL5	0.0285	0.7773	4.0004
2154881	WEIGHT3	TCHL5			LDL5	0.0285	0.7453	3.81884
797981	SEX2	LDL5	SG1	TCHL5	PH1	0.0285	0.7263	1.39607
4553	LDL5	SBP1			NONHDL5	0.0285	0.721	3.72988
3226895	LDL5	HB4			HCT4	0.0285	0.6546	3.19706
2547811	SEX2	PH1	LDL5	TCHL5	SG1	0.0285	0.6546	1.41993
411676	LDL5	HCT4			HB4	0.0285	0.6238	2.97593
2911560	GLU1205	LDL5			GLU05	0.0285	0.5606	3.30636
3447147	WAIST5	LDL5			SEX2	0.0285	0.5559	1.00522
1177584	GLU05	LDL5			GLU1205	0.0285	0.5497	2.98744
1148161	LDL5	SUP5			PH1	0.0285	0.5437	1.04508
584671	LDL5	GLU1204	NONHDL5		TCHL5	0.0283	0.9384	4.82951
1432667	SBP3	NONHDL5	LDL5		TCHL5	0.0283	0.9384	4.82951
460306	LDL5	GLU1204	TCHL5		NONHDL5	0.0283	0.9296	4.80901
1303673	TCHL5	SBP3	LDL5		NONHDL5	0.0283	0.9041	4.67709
2409182	SBP3	TCHL5	NONHDL5		LDL5	0.0283	0.8609	4.41117
1841146	LDL5	HB5	RBC_B5		NONHDL5	0.0283	0.8319	4.30359
2081246	NONHDL5	RBC_B2			LDL5	0.0283	0.825	4.22722
927275	NONHDL5	HB5	LDL5		RBC_B5	0.0283	0.8148	4.49104
1684368	LDL5	PLAT2			TCHL5	0.0283	0.8049	4.14245
2367905	TCHL5	GLU603			LDL5	0.0283	0.8016	4.10732
2581050	MS4	NONHDL5			LDL5	0.0283	0.7984	4.09092
2660908	PLAT2	TCHL5			LDL5	0.0283	0.7984	4.09092
1388633	GLU603	LDL5			TCHL5	0.0283	0.792	4.07606
1473224	LDL5	MS4			NONHDL5	0.0283	0.7888	4.08062
1556156	TCHL5	NONHDL5	GLU1204		LDL5	0.0283	0.7765	3.97871
980213	RBC_B2	LDL5			NONHDL5	0.0283	0.7557	3.90939
2947266	RBC_B5	NONHDL5	HB5		LDL5	0.0283	0.7361	3.7717
416549	NONHDL5	RBC_B5	LDL5		HB5	0.0283	0.72	4.16563
2784386	LDL5	WHR3			SEX1	0.0283	0.6092	1.3629
2911517	GLU1205	LDL5			PH1	0.0283	0.5577	1.07199
2975188	LDL5	NONHDL5	HCT2		SEX2	0.0282	0.9381	1.69635
1531225	BMI4	LDL5	TCHL5		NONHDL5	0.0282	0.9336	4.8297
2801820	NONHDL5	INS601	LDL5		TCHL5	0.0282	0.9292	4.78216
1400140	LDL5	WAIST5	T_HDL5		NONHDL5	0.0282	0.9249	4.7847
382617	DBP4	TCHL5	LDL5		NONHDL5	0.0282	0.9163	4.74021
510908	NONHDL5	LDL5	DBP4		TCHL5	0.0282	0.9163	4.71577
2669877	LDL5	INS601	TCHL5		NONHDL5	0.0282	0.9078	4.69624
1660729	NONHDL5	BMI4	LDL5		TCHL5	0.0282	0.9037	4.65093
2418427	WEIGHT5	LDL5	HIP5		NONHDL5	0.0282	0.8874	4.5907
3303546	HB4	LDL5	TCHL5		SEX1	0.0282	0.8565	1.91616
3267097	SEX2	HCT2	NONHDL5		LDL5	0.0282	0.8528	4.36966
3770364	TCHL5	INS601	NONHDL5		LDL5	0.0282	0.8528	4.36966
1090961	INS01	NONHDL5			LDL5	0.0282	0.8455	4.33226
3424704	SEX1	HB4	TCHL5		LDL5	0.0282	0.8419	4.31381
1841136	LDL5	HB5	RBC_B5		TCHL5	0.0282	0.8277	4.25979
2393686	CHL_CI2	SG1	LDL5		TCHL5	0.0282	0.8277	4.25979
1480375	DBP4	TCHL5	NONHDL5		LDL5	0.0282	0.8174	4.18828
802594	HB5	LDL5	TCHL5		RBC_B5	0.0282	0.814	4.48663
3368584	TCHL5	CHL_CI2	SG1		LDL5	0.0282	0.814	4.17086
2167566	HCT2	SEX2	LDL5		NONHDL5	0.0282	0.8041	4.15977
2819929	TCHL5	HB5	RBC_B5		LDL5	0.0282	0.7912	4.05403
2635594	BMI4	TCHL5	NONHDL5		LDL5	0.0282	0.788	4.03763
3520090	WEIGHT5	NONHDL5	HIP5		LDL5	0.0282	0.7756	3.9741
687202	SP2_31	LDL5			SP1_31	0.0282	0.7636	3.82019
2502166	T_HDL5	WAIST5	NONHDL5		LDL5	0.0282	0.7606	3.89724
2450587	LDL5	HB4	SEX1		TCHL5	0.0282	0.749	3.85476
289489	TCHL5	RBC_B5	LDL5		HB5	0.0282	0.7216	4.17489
3784734	INS01	LDL5			NONHDL5	0.0282	0.7164	3.70608
3612689	NONHDL5	LDL5	HIP5		WEIGHT5	0.0282	0.6912	3.64588
2099387	LDL5	WEIGHT5	NONHDL5		HIP5	0.0282	0.6747	3.63288
3650490	WAIST5	NONHDL5	LDL5		T_HDL5	0.0282	0.6611	3.25612
3291144	WHR5	LDL5			WAIST5	0.0282	0.6355	2.95706
1531937	LDL5	SP1_31			SP2_31	0.0282	0.5988	3.13954
1895666	LDL5	WEIGHT5			PH1	0.0282	0.5694	1.09448
3447110	WAIST5	LDL5			WHR5	0.0282	0.5503	2.40829
3161849	T_HDL4	LDL5			SG1	0.0282	0.5225	1.13338
3237197	LDL5	SUB5			SG1	0.0282	0.5184	1.12449
33800	NONHDL5	SP1_33	LDL5		TCHL5	0.028	0.9333	4.80327
3701486	TCHL5	SP1_33	LDL5		NONHDL5	0.028	0.9116	4.71589
1000915	NONHDL5	TCHL5	SP1_33		LDL5	0.028	0.8673	4.44396
126712	POTA_K1	LDL5			TCHL5	0.028	0.8	4.11723
1098965	TCHL5	POTA_K1			LDL5	0.028	0.7809	4.00125
1582065	RENIN3	TCHL5			LDL5	0.028	0.7747	3.96949
614078	LDL5	RENIN3			TCHL5	0.028	0.7597	3.90983
3333823	DS1	LDL5			SG1	0.028	0.5632	1.22167
3333843	DS1	LDL5			PH1	0.028	0.5632	1.08256
83761	HCT5	TCHL5	RBC_B5	LDL5	NONHDL5	0.0279	0.9559	4.94507
1637066	LDL5	INS1201	NONHDL5		TCHL5	0.0279	0.9466	4.87171
3417161	NONHDL5	AGE5	LDL5		TCHL5	0.0279	0.9466	4.87171
212605	LDL5	NONHDL5	HCT5	RBC_B5	TCHL5	0.0279	0.9375	4.82488
3563366	LDL5	CHL_CI2	SEX2	NONHDL5	TCHL5	0.0279	0.9375	4.82488
2457274	NONHDL5	HEIGHT2	LDL5		TCHL5	0.0279	0.933	4.80172
3240681	LDL5	NONHDL5	PLAT3		TCHL5	0.0279	0.9286	4.77908
3114697	LDL5	TCHL5	PLAT3		NONHDL5	0.0279	0.9242	4.78108
2328258	HEIGHT2	LDL5	TCHL5		NONHDL5	0.0279	0.907	4.6921
1507376	LDL5	INS1201	TCHL5		NONHDL5	0.0279	0.8986	4.64864
2614055	INS1201	NONHDL5	TCHL5		LDL5	0.0279	0.8945	4.58333
3434164	LDL5	CHL_CI2	SEX2	TCHL5	NONHDL5	0.0279	0.8824	4.56484
3290715	AGE5	TCHL5	LDL5		NONHDL5	0.0279	0.8667	4.48362
420999	TCHL5	PLAT3	NONHDL5		LDL5	0.0279	0.8667	4.44088
3431517	NONHDL5	TCHL5	HEIGHT2		LDL5	0.0279	0.8478	4.34404
2287448	NONHDL5	WAIST2			LDL5	0.0279	0.8405	4.30664
1180129	RBC_B5	NONHDL5	HCT5	TCHL5	LDL5	0.0279	0.8333	4.26975
433788	TCHL5	SUB2			LDL5	0.0279	0.8298	4.25181
2393681	CHL_CI2	SG1	LDL5		NONHDL5	0.0279	0.8193	4.23841
738801	SEX2	CHL_CI2	NONHDL5	TCHL5	LDL5	0.0279	0.8193	4.19801
596591	TCHL5	AGE5	NONHDL5		LDL5	0.0279	0.8159	4.18059
3253554	SUB2	LDL5			TCHL5	0.0279	0.8025	4.1301
1561186	BUN2	LDL5			TCHL5	0.0279	0.7959	4.09613
3495424	SG1	NONHDL5	CHL_CI2		LDL5	0.0279	0.7959	4.07811
2969089	LDL5	HCT5	TCHL5	NONHDL5	RBC_B5	0.0279	0.7895	4.35159
1395495	WHR4	LDL5			TCHL5	0.0279	0.7831	4.03025
2538194	BUN2	TCHL5			LDL5	0.0279	0.78	3.99664
1713160	NONHDL5	RENIN3			LDL5	0.0279	0.7647	3.91825
1180456	LDL5	WEIGHT3			NONHDL5	0.0279	0.7617	3.94043
1185249	WAIST2	LDL5			NONHDL5	0.0279	0.7588	3.92543
614080	LDL5	RENIN3			NONHDL5	0.0279	0.7558	3.90991
2373933	WHR4	TCHL5			LDL5	0.0279	0.7558	3.87264
487955	LDL5	RBC_B5	TCHL5	NONHDL5	HCT5	0.0279	0.75	4.1404
2281376	WEIGHT3	NONHDL5			LDL5	0.0279	0.7386	3.78451
1531942	LDL5	SP1_31			SEX1	0.0279	0.5927	1.32599
3237155	LDL5	SUB5			BMI5	0.0279	0.5132	2.46682
2840630	LDL5	SEX2	NONHDL5	SUB5	TCHL5	0.0278	0.9372	4.82334
2709484	SUB5	SEX2	TCHL5	LDL5	NONHDL5	0.0278	0.9327	4.82505
16478	TCHL5	SEX2	SUB5	NONHDL5	LDL5	0.0278	0.8622	4.41783
595642	GLU05	LDL5	GLU605		NONHDL5	0.0278	0.8584	4.44068
2491899	NONHDL5	GLU603			LDL5	0.0278	0.8083	4.14165
1561181	BUN2	LDL5			NONHDL5	0.0278	0.7918	4.09614
1388627	GLU603	LDL5			NONHDL5	0.0278	0.776	4.01441
1694592	NONHDL5	GLU05	GLU605		LDL5	0.0278	0.7668	3.92901
2667094	NONHDL5	BUN2			LDL5	0.0278	0.7519	3.85266
1375522	GLU05	NONHDL5	LDL5		GLU605	0.0278	0.6554	3.38051
3514743	SUB5	LDL5	NONHDL5	TCHL5	SEX2	0.0278	0.6532	1.18117
2507529	LDL5	GLU605	NONHDL5		GLU05	0.0278	0.6424	3.7888
2580871	HBA1C5	LDL5			SEX2	0.0278	0.6025	1.08949
3413013	LDL5	HIP5			T_HDL5	0.0278	0.5673	2.79412
605687	LDL5	SP1_32			SEX1	0.0278	0.5623	1.25798
2743813	TCHL5	LDL5	CHL_CI5		NONHDL5	0.0276	0.9234	4.77694
2870712	NONHDL5	CHL_CI5	LDL5		TCHL5	0.0276	0.9234	4.75231
2975184	LDL5	NONHDL5	HCT2		TCHL5	0.0276	0.919	4.72967
46601	TCHL5	NONHDL5	CHL_CI5		LDL5	0.0276	0.9147	4.68683
152895	NONHDL5	HCT2	TCHL5		LDL5	0.0276	0.9019	4.62125
2847293	TCHL5	LDL5	HCT2		NONHDL5	0.0276	0.8655	4.47741
595631	GLU05	LDL5	GLU605		TCHL5	0.0276	0.854	4.39514
2005808	PH1	NONHDL5	SEX2	SG1	LDL5	0.0276	0.854	4.37581
316587	SONA4	LDL5			TCHL5	0.0276	0.8391	4.31846
1285809	SONA4	TCHL5			LDL5	0.0276	0.8008	4.10322
1564565	GLU605	GLU05	TCHL5		LDL5	0.0276	0.7975	4.08631
904033	SEX2	SG1	LDL5	PH1	NONHDL5	0.0276	0.7751	4.00975
923143	SEX2	NONHDL5	SG1	LDL5	PH1	0.0276	0.7423	1.42682
2675353	LDL5	SEX2	PH1	NONHDL5	SG1	0.0276	0.6477	1.40496
1251661	LDL5	GLU05	TCHL5		GLU605	0.0276	0.6433	3.3181
2384932	TCHL5	LDL5	GLU605		GLU05	0.0276	0.637	3.75696
3406369	LDL5	GLU04			SEX1	0.0276	0.5317	1.18952
1912487	LDL5	HB5	TCHL5	RBC_B5	SEX1	0.0275	0.9746	2.18037
2043022	LDL5	HB5	RBC_B5	NONHDL5	SEX1	0.0275	0.9697	2.16941
948927	LDL5	GLU1203	NONHDL5		TCHL5	0.0275	0.9275	4.77342
1919965	GLU1203	TCHL5	NONHDL5		LDL5	0.0275	0.9057	4.64072
825665	GLU1203	TCHL5	LDL5		NONHDL5	0.0275	0.9014	4.66313
2304425	TCHL5	CHL_CI4			LDL5	0.0275	0.8649	4.43166
1065840	SEX1	HB5	RBC_B5	LDL5	NONHDL5	0.0275	0.8348	4.31859
1065833	SEX1	HB5	RBC_B5	LDL5	TCHL5	0.0275	0.8348	4.29633
26951	TCHL5	SEX1	HB5	LDL5	RBC_B5	0.0275	0.8205	4.52246
156699	SEX1	HB5	NONHDL5	LDL5	RBC_B5	0.0275	0.8205	4.52246
1918292	POTA_K5	LDL5			TCHL5	0.0275	0.817	4.20472
11839	SONA3	TCHL5	SEX1		LDL5	0.0275	0.8136	4.16881
1327585	CHL_CI4	LDL5			TCHL5	0.0275	0.8101	4.16921
2899865	TCHL5	POTA_K5			LDL5	0.0275	0.7967	4.08221
2039074	HB5	SEX1	RBC_B5	TCHL5	LDL5	0.0275	0.7869	4.032
2835967	SONA3	SEX1	LDL5		TCHL5	0.0275	0.7742	3.98445
3308087	RBC_B5	LDL5	TCHL5	SEX1	HB5	0.0275	0.7619	4.40805
3433817	SEX1	RBC_B5	NONHDL5	LDL5	HB5	0.0275	0.7589	4.39069
2166914	NONHDL5	HB5	SEX1	RBC_B5	LDL5	0.0275	0.7328	3.75479
3216507	AGE5	LDL5			SEX2	0.0275	0.7007	1.26706
3789436	LDL5	PH1	SONA3		SG1	0.0275	0.6833	1.48218
2038003	LDL5	SONA3	SG1		PH1	0.0275	0.6621	1.27267
1895647	LDL5	WEIGHT5			WAIST5	0.0275	0.5549	2.58202
3447112	WAIST5	LDL5			WEIGHT5	0.0275	0.5363	2.82883
1148134	LDL5	SUP5			SUB5	0.0275	0.5246	2.57655
3237176	LDL5	SUB5			SUP5	0.0275	0.5053	2.74828
768811	NONHDL5	DS4	LDL5		TCHL5	0.0273	0.955	4.91494
548136	PH1	CHL_CI2	NONHDL5	LDL5	TCHL5	0.0273	0.9409	4.84238
748770	SEX2	NONHDL5	LDL5	SUP5	TCHL5	0.0273	0.9409	4.84238
424352	LDL5	TCHL5	CHL_CI2	PH1	NONHDL5	0.0273	0.9317	4.81988
624888	SEX2	TCHL5	SUP5	LDL5	NONHDL5	0.0273	0.9272	4.7966
642867	TCHL5	LDL5	DS4		NONHDL5	0.0273	0.9052	4.68279
1739516	DS4	TCHL5	NONHDL5		LDL5	0.0273	0.8843	4.53106
1722697	TCHL5	NONHDL5	SEX2	SUP5	LDL5	0.0273	0.8451	4.33021
848389	TCHL5	HBA1C4			LDL5	0.0273	0.8268	4.23644
3668693	HBA1C4	LDL5			TCHL5	0.0273	0.8162	4.20061
1521134	PH1	CHL_CI2	TCHL5	NONHDL5	LDL5	0.0273	0.8128	4.16471
607451	BMI2	LDL5			TCHL5	0.0273	0.8059	4.1476
1574619	BMI2	TCHL5			LDL5	0.0273	0.8025	4.11193
1486658	NONHDL5	INS602			LDL5	0.0273	0.7828	4.01099
2835973	SONA3	SEX1	LDL5		NONHDL5	0.0273	0.7702	3.9844
389837	LDL5	INS602			NONHDL5	0.0273	0.764	3.95233
140101	SONA3	SEX1	NONHDL5		LDL5	0.0273	0.761	3.89929
1424530	LDL5	SUP5	NONHDL5	TCHL5	SEX2	0.0273	0.6632	1.19925
1150915	LDL5	RENIN5			PH1	0.0273	0.6122	1.17675
2580860	HBA1C5	LDL5			GLU605	0.0273	0.5932	3.05969
2306738	GLU605	LDL5			HBA1C5	0.0273	0.532	2.93461
7311	T_HDL5	SUP5			LDL5	0.0273	0.5262	2.6962
1148156	LDL5	SUP5			T_HDL5	0.0273	0.5219	2.57051
3259489	NONHDL5	LDL5	GLU1202		TCHL5	0.0272	0.9223	4.74665
3134026	TCHL5	LDL5	GLU1202		NONHDL5	0.0272	0.8879	4.59329
439307	TCHL5	GLU1202	NONHDL5		LDL5	0.0272	0.8756	4.48649
2432820	NONHDL5	CHL_CI4			LDL5	0.0272	0.8407	4.30766
1327580	CHL_CI4	LDL5			NONHDL5	0.0272	0.8017	4.14736
3188321	LDL5	SEX1	CHL_CI2		TCHL5	0.0272	0.7983	4.10848
364453	CHL_CI2	SEX1	TCHL5		LDL5	0.0272	0.7917	4.05659
2399600	TCHL4	LDL5			NONHDL4	0.0272	0.7197	3.77343
736964	NONHDL4	LDL5			TCHL4	0.0272	0.6419	3.25562
2885754	HCT1	LDL5			SEX2	0.027	0.9947	1.7987
1912489	LDL5	HB5	TCHL5	RBC_B5	NONHDL5	0.027	0.9594	4.96317
2043020	LDL5	HB5	RBC_B5	NONHDL5	TCHL5	0.027	0.9545	4.91237
495299	NONHDL5	SG2	LDL5		TCHL5	0.027	0.9497	4.88767
1143959	BMI5	TCHL5	LDL5	HIP5	NONHDL5	0.027	0.945	4.88868
3328891	WBC_B3	TCHL5	LDL5		NONHDL5	0.027	0.945	4.88868
1272259	NONHDL5	HIP5	BMI5	LDL5	TCHL5	0.027	0.945	4.86348
3453227	LDL5	NONHDL5	WBC_B3		TCHL5	0.027	0.9403	4.83929
1198537	LDL5	SUP3	NONHDL5		TCHL5	0.027	0.9356	4.8151
2857359	TCHL5	TG2			LDL5	0.027	0.9356	4.79392
1052801	LDL5	SBP04	NONHDL5		TCHL5	0.027	0.9175	4.72195
1073726	TCHL5	SUP3	LDL5		NONHDL5	0.027	0.913	4.72314
368528	TCHL5	LDL5	SG2		NONHDL5	0.027	0.8957	4.63364
926240	LDL5	TCHL5	SBP04		NONHDL5	0.027	0.8957	4.63364
2247743	HIP5	NONHDL5	TCHL5	BMI5	LDL5	0.027	0.8552	4.38196
2418433	WEIGHT5	LDL5	HIP5		TCHL5	0.027	0.8514	4.38176
378784	TCHL5	BUN5	PH1		LDL5	0.027	0.8475	4.34251
67003	INS1202	TCHL5			LDL5	0.027	0.8363	4.28512
2174781	TCHL5	NONHDL5	SUP3		LDL5	0.027	0.8363	4.28512
2660856	TCHL5	SP3_15			LDL5	0.027	0.8289	4.2472
2028076	TCHL5	SBP04	NONHDL5		LDL5	0.027	0.8253	4.22875
998788	LDL5	TCHL5	NONHDL5	HB5	RBC_B5	0.027	0.8182	4.50978
3018775	TCHL5	NONHDL5	HB5	RBC_B5	LDL5	0.027	0.8182	4.19238
3393477	WEIGHT5	HIP5	TCHL5		LDL5	0.027	0.8182	4.19238
1467300	SG2	TCHL5	NONHDL5		LDL5	0.027	0.8147	4.17444
633887	TCHL5	WBC_B3	NONHDL5		LDL5	0.027	0.8077	4.13857
1684249	SP3_15	LDL5			TCHL5	0.027	0.8043	4.13936
3202180	PH1	BUN5	LDL5		TCHL5	0.027	0.7875	4.0529
2890814	LDL5	INS1202			TCHL5	0.027	0.7652	3.93813
487925	LDL5	RBC_B5	TCHL5	NONHDL5	HB5	0.027	0.7269	4.20555
3690791	TCHL5	HIP5	NONHDL5	LDL5	BMI5	0.027	0.7079	3.40269
1877248	TG2	LDL5			TCHL5	0.027	0.675	3.47391
3488798	HIP5	TCHL5	LDL5		WEIGHT5	0.027	0.6632	3.49819
1972191	WEIGHT5	TCHL5	LDL5		HIP5	0.027	0.6585	3.54565
831854	NONHDL5	TCHL5	BMI5	LDL5	HIP5	0.027	0.6156	3.31466
3095057	LDL5	BUN5	TCHL5		PH1	0.027	0.6	1.1533
2555204	HDL2	LDL5			PH1	0.027	0.571	1.09756
3413030	LDL5	HIP5			WAIST5	0.027	0.5526	2.57132
2206033	DBP3	LDL5			PH1	0.027	0.5415	1.04085
3447074	WAIST5	LDL5			HIP5	0.027	0.5279	2.84244
3650778	WEIGHT5	LDL5	T_HDL5		NONHDL5	0.0269	0.9261	4.7909
1055007	LDL5	TCHL5	RBC_B2		SEX2	0.0269	0.8785	1.58857
2181679	INS603	TCHL5			LDL5	0.0269	0.8319	4.26257
378875	SEX2	LDL5	RBC_B2		TCHL5	0.0269	0.821	4.22531
1347436	RBC_B2	SEX2	TCHL5		LDL5	0.0269	0.8174	4.18828
734112	NONHDL5	HCT4	SEX1		LDL5	0.0269	0.8069	4.13448
3636498	LDL5	GLU03			TCHL5	0.0269	0.8	4.11723
817442	GLU03	TCHL5			LDL5	0.0269	0.7932	4.06428
7631	DS3	TCHL5			LDL5	0.0269	0.7866	4.03046
135979	DS3	NONHDL5			LDL5	0.0269	0.7866	4.03046
2832526	DS3	LDL5			NONHDL5	0.0269	0.7769	4.01906
2832530	DS3	LDL5			TCHL5	0.0269	0.7769	3.99835
612616	HCT4	LDL5	NONHDL5		SEX1	0.0269	0.7673	1.7166
1203423	LDL5	INS603			TCHL5	0.0269	0.7581	3.90159
3428940	HCT4	SEX1	LDL5		NONHDL5	0.0269	0.755	3.90577
953610	T_HDL5	NONHDL5	WEIGHT5		LDL5	0.0269	0.749	3.8378
2099354	LDL5	WEIGHT5	NONHDL5		T_HDL5	0.0269	0.6438	3.17091
1150941	LDL5	RENIN5			SEX1	0.0269	0.6026	1.34813
157174	BMI5	LDL5	SEX2	NONHDL5	TCHL5	0.0268	0.9303	4.78783
27209	TCHL5	LDL5	BMI5	SEX2	NONHDL5	0.0268	0.9122	4.719
681992	LDL5	PLAT5	SEX2		NONHDL5	0.0268	0.8657	4.47844
1123886	TCHL5	BMI5	NONHDL5	SEX2	LDL5	0.0268	0.8657	4.43576
1568965	LDL5	SP2_35			TCHL5	0.0268	0.8238	4.23972
2548136	TCHL5	SP2_35			LDL5	0.0268	0.8095	4.1478
2793400	PLAT2	NONHDL5			LDL5	0.0268	0.7824	4.00894
1779981	SEX2	PLAT5	NONHDL5		LDL5	0.0268	0.7727	3.95924
1684365	LDL5	PLAT2			NONHDL5	0.0268	0.7602	3.93267
1483337	LDL5	NONHDL5	PLAT5		SEX2	0.0268	0.6233	1.1271
831880	NONHDL5	TCHL5	BMI5	LDL5	SEX2	0.0268	0.6091	1.10142
713746	LDL5	RENIN4			SEX1	0.0268	0.5736	1.28326
198710	LDL5	DS2			SG1	0.0268	0.5238	1.1362
371077	LDL5	SP2_33			PH1	0.0268	0.5223	1.00395
1363225	LDL5	T_HDL5	HIP5		NONHDL5	0.0266	0.9588	4.96007
2531902	TCHL5	HEIGHT2	NONHDL5	LDL5	SEX2	0.0266	0.9538	1.72474
194109	NONHDL5	LDL5	INS01		TCHL5	0.0266	0.9442	4.85936
1855500	NONHDL5	LDL5	SEX2	HEIGHT2	TCHL5	0.0266	0.9347	4.81047
1728222	LDL5	TCHL5	SEX2	HEIGHT2	NONHDL5	0.0266	0.9118	4.71693
3619918	LDL5	MS2	NONHDL5		TCHL5	0.0266	0.9118	4.69261
3497109	MS2	TCHL5	LDL5		NONHDL5	0.0266	0.9073	4.69365
1161209	NONHDL5	TCHL5	INS01		LDL5	0.0266	0.8857	4.53824
66084	TCHL5	LDL5	INS01		NONHDL5	0.0266	0.8732	4.51724
682001	LDL5	PLAT5	SEX2		TCHL5	0.0266	0.8611	4.43168
2834422	HEIGHT2	SEX2	NONHDL5	TCHL5	LDL5	0.0266	0.8532	4.37171
801583	TCHL5	NONHDL5	MS2		LDL5	0.0266	0.8267	4.23593
1918290	POTA_K5	LDL5			NONHDL5	0.0266	0.7915	4.09459
1656174	SEX2	PLAT5	TCHL5		LDL5	0.0266	0.7881	4.03815
3188331	LDL5	SEX1	CHL_CI2		NONHDL5	0.0266	0.7815	4.04286
3025011	NONHDL5	POTA_K5			LDL5	0.0266	0.7718	3.95463
2468464	HIP5	NONHDL5	T_HDL5		LDL5	0.0266	0.7561	3.87418
490355	SEX1	NONHDL5	CHL_CI2		LDL5	0.0266	0.753	3.8583
3612693	NONHDL5	LDL5	HIP5		T_HDL5	0.0266	0.6526	3.21425
1353845	LDL5	PLAT5	TCHL5		SEX2	0.0266	0.6348	1.1479
1895637	LDL5	WEIGHT5			SG1	0.0266	0.5376	1.16613
198730	LDL5	DS2			PH1	0.0266	0.521	1.00145
669581	GLU605	LDL5	GLU05	TCHL5	NONHDL5	0.0265	0.9585	4.95852
798446	NONHDL5	LDL5	GLU605	GLU05	TCHL5	0.0265	0.9536	4.90774
1385496	WAIST2	LDL5	NONHDL5		TCHL5	0.0265	0.9487	4.88252
2524786	LDL5	TCHL5	HB4	SEX1	NONHDL5	0.0265	0.9391	4.85816
1258450	TCHL5	LDL5	WAIST2		NONHDL5	0.0265	0.8937	4.62329
2653865	SEX1	HB4	NONHDL5	LDL5	TCHL5	0.0265	0.8937	4.59946
2364312	NONHDL5	TCHL5	WAIST2		LDL5	0.0265	0.8685	4.45011
3625554	TCHL5	NONHDL5	HB4	SEX1	LDL5	0.0265	0.8645	4.42961
3506106	LDL5	NONHDL5	HB4	TCHL5	SEX1	0.0265	0.8605	1.92511
1765976	NONHDL5	TCHL5	GLU605	GLU05	LDL5	0.0265	0.8222	4.21287
505871	NONHDL5	BUN5	PH1		LDL5	0.0265	0.8114	4.15753
3202186	PH1	BUN5	LDL5		NONHDL5	0.0265	0.7708	3.98751
126713	POTA_K1	LDL5			NONHDL5	0.0265	0.7551	3.90629
1223736	POTA_K1	NONHDL5			LDL5	0.0265	0.7551	3.86906
1454539	GLU05	TCHL5	NONHDL5	LDL5	GLU605	0.0265	0.6584	3.39598
2590146	NONHDL5	GLU605	TCHL5	LDL5	GLU05	0.0265	0.6537	3.85545
3221212	BUN5	NONHDL5	LDL5		PH1	0.0265	0.5987	1.1508
466732	WAIST4	LDL5			SEX1	0.0265	0.5836	1.30563
3624475	LDL5	HIP4			SEX1	0.0265	0.5728	1.28147
605655	LDL5	SP1_32			PH1	0.0265	0.5362	1.03067
2491491	TCHL5	HIP5	WEIGHT5	LDL5	NONHDL5	0.0263	0.9735	5.03612
2623346	NONHDL5	WEIGHT5	LDL5	HIP5	TCHL5	0.0263	0.934	4.80687
1676082	LDL5	MS4	NONHDL5		TCHL5	0.0263	0.9293	4.78268
2564693	DBP04	NONHDL5	LDL5		TCHL5	0.0263	0.92	4.73482
1546719	LDL5	TCHL5	MS4		NONHDL5	0.0263	0.9154	4.73555
1739378	LDL5	NONHDL5	WAIST3		TCHL5	0.0263	0.9064	4.66482
2434568	TCHL5	LDL5	DBP04		NONHDL5	0.0263	0.902	4.66623
1613032	LDL5	TCHL5	WAIST3		NONHDL5	0.0263	0.8889	4.59846
2716378	NONHDL5	WAIST3	TCHL5		LDL5	0.0263	0.8846	4.5326
2651206	MS4	TCHL5	NONHDL5		LDL5	0.0263	0.872	4.46804
3592858	TCHL5	WEIGHT5	NONHDL5	HIP5	LDL5	0.0263	0.8519	4.36505
609004	TCHL5	SEX1	HCT4		LDL5	0.0263	0.8402	4.3051
3535610	DBP04	TCHL5	NONHDL5		LDL5	0.0263	0.8402	4.3051
3217186	TCHL5	SEX1	BUN5		LDL5	0.0263	0.8364	4.28563
3586060	TCHL5	DBP01			LDL5	0.0263	0.8364	4.28563
127799	PLLIE4	LDL5			TCHL5	0.0263	0.8326	4.28501
2242771	LDL5	SEX1	BUN5		TCHL5	0.0263	0.7863	4.04672
1099749	TCHL5	PLLIE4			LDL5	0.0263	0.7731	3.96129
2616729	LDL5	DBP01			TCHL5	0.0263	0.7603	3.91291
483725	TCHL5	LDL5	HCT4		SEX1	0.0263	0.7541	1.68707
3428930	HCT4	SEX1	LDL5		TCHL5	0.0263	0.739	3.80329
3690759	TCHL5	HIP5	NONHDL5	LDL5	WEIGHT5	0.0263	0.6891	3.63481
2176097	WEIGHT5	NONHDL5	TCHL5	LDL5	HIP5	0.0263	0.6619	3.56396
3095017	LDL5	BUN5	TCHL5		SEX1	0.0263	0.5841	1.30675
199699	LDL5	WEIGHT4			SEX1	0.0263	0.5732	1.28236
2580891	HBA1C5	LDL5			PH1	0.0263	0.5714	1.09833
713760	LDL5	RENIN4			PH1	0.0263	0.5644	1.08487
3413058	LDL5	HIP5			PH1	0.0263	0.538	1.03413
2906667	LDL5	SUP5	T_HDL5		NONHDL5	0.0262	0.9581	4.95645
725395	LDL5	SG4			PH1	0.0262	0.9482	1.8226
207632	SBP1	NONHDL5	LDL5		TCHL5	0.0262	0.9196	4.73276
2983865	NONHDL5	SUP2	LDL5		TCHL5	0.0262	0.915	4.70908
1175246	SBP1	NONHDL5	TCHL5		LDL5	0.0262	0.9059	4.64174
78374	TCHL5	SBP1	LDL5		NONHDL5	0.0262	0.8971	4.64088
2856106	SUP2	LDL5	TCHL5		NONHDL5	0.0262	0.8756	4.52966
161404	TCHL5	NONHDL5	SUP2		LDL5	0.0262	0.8394	4.301
734190	PH1	LDL5	BMI5		NONHDL5	0.0262	0.8318	4.30307
1738471	SBP2	TCHL5			LDL5	0.0262	0.8062	4.13089
1983077	LDL5	HIP2			TCHL5	0.0262	0.7991	4.1126
1705732	NONHDL5	BMI2			LDL5	0.0262	0.7957	4.07709
2961692	HIP2	TCHL5			LDL5	0.0262	0.7957	4.07709
557536	NONHDL5	SUB2			LDL5	0.0262	0.7888	4.04173
607462	BMI2	LDL5			NONHDL5	0.0262	0.7722	3.99475
211090	T_HDL5	NONHDL5	SUP5		LDL5	0.0262	0.7657	3.92337
1835108	NONHDL5	PH1	BMI5		LDL5	0.0262	0.7593	3.89058
3253550	SUB2	LDL5			NONHDL5	0.0262	0.7531	3.89594
767722	SBP2	LDL5			TCHL5	0.0262	0.7469	3.84395
1670512	LDL5	PLLIE5			SEX2	0.0262	0.6489	1.17339
2214026	MS3	LDL5			SEX1	0.0262	0.6162	1.37856
1346844	NONHDL5	SUP5	LDL5		T_HDL5	0.0262	0.602	2.96503
811053	SUP4	LDL5			PH1	0.0262	0.5865	1.12735
754051	BMI5	NONHDL5	LDL5		PH1	0.0262	0.5613	1.07891
1570856	PLLIE1	LDL5			PH1	0.0262	0.5512	1.0595
1264419	SUB5	T_HDL5	TCHL5	LDL5	NONHDL5	0.026	1	5.1732
1471357	WHR4	TCHL5	LDL5		NONHDL5	0.026	0.9333	4.82815
2598186	NONHDL5	SG1	LDL5	CHL_CI2	TCHL5	0.026	0.9333	4.80327
2466264	TCHL5	SG1	CHL_CI2	LDL5	NONHDL5	0.026	0.9239	4.77952
2043015	LDL5	HB5	RBC_B5	NONHDL5	HCT5	0.026	0.9192	5.07448
1391000	LDL5	SUB5	T_HDL5	NONHDL5	TCHL5	0.026	0.9055	4.66019
1596655	WHR4	LDL5	NONHDL5		TCHL5	0.026	0.901	4.63703
212597	LDL5	NONHDL5	HCT5	RBC_B5	HB5	0.026	0.875	5.0624
720193	HCT5	NONHDL5	LDL5	HB5	RBC_B5	0.026	0.8626	4.7545
1190996	SUB5	T_HDL5	LDL5		TCHL5	0.026	0.8626	4.4394
2166980	T_HDL5	SUB5	TCHL5		LDL5	0.026	0.8545	4.37837
2369625	TCHL5	SUB5	T_HDL5	NONHDL5	LDL5	0.026	0.8545	4.37837
3568993	NONHDL5	CHL_CI2	TCHL5	SG1	LDL5	0.026	0.8545	4.37837
1636074	HCT5	LDL5	HB5	RBC_B5	NONHDL5	0.026	0.8426	4.35894
734182	PH1	LDL5	BMI5		TCHL5	0.026	0.8273	4.25773
1707342	TCHL5	BMI5	PH1		LDL5	0.026	0.8273	4.239
1559421	GLU02	TCHL5			LDL5	0.026	0.8235	4.21953
588951	GLU02	LDL5			TCHL5	0.026	0.8089	4.16304
2578604	WHR4	TCHL5	NONHDL5		LDL5	0.026	0.8089	4.14472
3347661	BUN5	SEX1	NONHDL5		LDL5	0.026	0.8053	4.12628
316585	SONA4	LDL5			NONHDL5	0.026	0.7913	4.09356
1412922	SONA4	NONHDL5			LDL5	0.026	0.7879	4.03712
972251	NONHDL5	HBA1C4			LDL5	0.026	0.7845	4.0197
1677724	GLU602	LDL5			TCHL5	0.026	0.7811	4.01996
2242780	LDL5	SEX1	BUN5		NONHDL5	0.026	0.7778	4.02372
3668689	HBA1C4	LDL5			NONHDL5	0.026	0.7778	4.02372
2652871	TCHL5	GLU602			LDL5	0.026	0.7778	3.98537
3636502	LDL5	GLU03			NONHDL5	0.026	0.7745	4.00665
940748	NONHDL5	GLU03			LDL5	0.026	0.7712	3.95155
1304797	SBP5	LDL5			DBP5	0.026	0.7398	4.05845
2740338	RBC_B5	HCT5	NONHDL5	HB5	LDL5	0.026	0.7398	3.79066
3415774	DBP5	LDL5			SBP5	0.026	0.6233	3.63626
3514724	SUB5	LDL5	NONHDL5	TCHL5	T_HDL5	0.026	0.6128	3.01822
3221218	BUN5	NONHDL5	LDL5		SEX1	0.026	0.589	1.31771
3312838	TCHL5	SUB5	LDL5		T_HDL5	0.026	0.5778	2.84584
2400445	SP3_11	LDL5			AGE2	0.026	0.5759	2.31187
921779	AGE2	LDL5			SP3_11	0.026	0.5583	2.62758
629260	TCHL5	LDL5	BMI5		PH1	0.026	0.5549	1.06661
821815	LDL5	T_HDL5	TG4		NONHDL5	0.0259	1	5.1732
1916541	NONHDL5	T_HDL5	TG4		LDL5	0.0259	0.9378	4.80519
3045435	TCHL5	LDL5	NONHDL5	HCT2	SEX2	0.0259	0.9378	1.6958
1912481	LDL5	HB5	TCHL5	RBC_B5	HCT5	0.0259	0.9188	5.07227
2369937	LDL5	NONHDL5	SEX2	HCT2	TCHL5	0.0259	0.9188	4.72864
3345165	SEX2	HCT2	TCHL5	NONHDL5	LDL5	0.0259	0.9005	4.61407
83757	HCT5	TCHL5	RBC_B5	LDL5	HB5	0.0259	0.8873	5.13356
2241075	LDL5	TCHL5	HCT2	SEX2	NONHDL5	0.0259	0.8744	4.52345
595028	LDL5	TCHL5	HB5	HCT5	RBC_B5	0.0259	0.8702	4.79639
2423788	TCHL5	BUN5	SG1		LDL5	0.0259	0.8619	4.41629
195586	INS1202	NONHDL5			LDL5	0.0259	0.8458	4.3338
436162	TCHL5	PH1	SG1	T_HDL5	LDL5	0.0259	0.8458	4.3338
1636082	HCT5	LDL5	HB5	RBC_B5	TCHL5	0.0259	0.838	4.3128
3256216	SG1	LDL5	PH1	T_HDL5	TCHL5	0.0259	0.838	4.3128
727945	PH1	LDL5	SEX1	SG1	NONHDL5	0.0259	0.8341	4.31497
127794	PLLIE4	LDL5			NONHDL5	0.0259	0.819	4.23686
1447757	SG1	BUN5	LDL5		TCHL5	0.0259	0.7974	4.10385
2612943	HB5	RBC_B5	TCHL5	HCT5	LDL5	0.0259	0.7974	4.0858
1568967	LDL5	SP2_35			SEX2	0.0259	0.7974	1.44192
1677720	GLU602	LDL5			NONHDL5	0.0259	0.7768	4.01855
1224583	NONHDL5	PLLIE4			LDL5	0.0259	0.7768	3.98025
2786558	GLU602	NONHDL5			LDL5	0.0259	0.7735	3.96334
1830131	SG1	PH1	SEX1	NONHDL5	LDL5	0.0259	0.7542	3.86445
2890807	LDL5	INS1202			NONHDL5	0.0259	0.7328	3.79092
3151690	LDL5	SG1	T_HDL5	TCHL5	PH1	0.0259	0.6962	1.33821
3064362	TG4	LDL5	NONHDL5		T_HDL5	0.0259	0.6487	3.19504
2868751	TG4	LDL5			T_HDL5	0.0259	0.6418	3.16106
2498497	LDL5	NONHDL5	SEX1	PH1	SG1	0.0259	0.6418	1.39216
747883	LDL5	NONHDL5	SG1	SEX1	PH1	0.0259	0.6351	1.22077
1104925	TCHL5	LDL5	PH1	T_HDL5	SG1	0.0259	0.6241	1.35377
3260923	SP2_32	LDL5			SEX1	0.0259	0.5896	1.31905
3095052	LDL5	BUN5	TCHL5		SG1	0.0259	0.5746	1.24639
1718429	T_HDL5	TG4			LDL5	0.0259	0.5246	2.688
3447146	WAIST5	LDL5			SG1	0.0259	0.5056	1.09672
1756441	TCHL5	SP3_15	LDL5		NONHDL5	0.0258	0.9524	4.92696
1181015	RBC_B2	NONHDL5	LDL5		TCHL5	0.0258	0.9091	4.67872
1884342	SP3_15	NONHDL5	LDL5		TCHL5	0.0258	0.9	4.63189
2155473	NONHDL5	TCHL5	RBC_B2		LDL5	0.0258	0.8911	4.56591
2864783	NONHDL5	TCHL5	SP3_15		LDL5	0.0258	0.8911	4.56591
3417800	SUB5	LDL5	PH1		NONHDL5	0.0258	0.8491	4.39257
1055008	LDL5	TCHL5	RBC_B2		NONHDL5	0.0258	0.8411	4.35118
721420	PH1	NONHDL5	SUB5		LDL5	0.0258	0.8108	4.15446
404817	GLU05	LDL5	SEX1		TCHL5	0.0258	0.8072	4.15429
1371523	SEX1	GLU05	TCHL5		LDL5	0.0258	0.8	4.09912
2775066	HCT2	LDL5			HB2	0.0258	0.6818	2.89672
1251672	LDL5	GLU05	TCHL5		SEX1	0.0258	0.6	1.34232
933377	HB2	LDL5			HCT2	0.0258	0.5863	2.82597
3437856	SUB5	LDL5	NONHDL5		PH1	0.0258	0.566	1.08795
2580847	HBA1C5	LDL5			GLU05	0.0258	0.559	3.29692
3413021	LDL5	HIP5			SUB5	0.0258	0.5263	2.5849
1762819	LDL5	BUN2	NONHDL5		TCHL5	0.0256	0.9227	4.74871
1639784	TCHL5	LDL5	BUN2		NONHDL5	0.0256	0.9179	4.74849
2551669	SG1	NONHDL5	BUN5		LDL5	0.0256	0.8287	4.24618
522617	TCHL5	INS03			LDL5	0.0256	0.8174	4.18828
3360665	TCHL5	T_HDL3			LDL5	0.0256	0.8174	4.18828
2744694	NONHDL5	BUN2	TCHL5		LDL5	0.0256	0.8136	4.16881
3319886	TCHL5	SP1_34			LDL5	0.0256	0.8136	4.16881
2304905	INS603	NONHDL5			LDL5	0.0256	0.8063	4.1314
2342134	LDL5	SP1_34			TCHL5	0.0256	0.7991	4.1126
1447755	SG1	BUN5	LDL5		NONHDL5	0.0256	0.7885	4.07907
2385393	T_HDL3	LDL5			TCHL5	0.0256	0.765	3.9371
3347641	LDL5	INS03			TCHL5	0.0256	0.7521	3.87071
1304810	SBP5	LDL5			SBP05	0.0256	0.7276	4.10427
1203420	LDL5	INS603			NONHDL5	0.0256	0.7218	3.73402
2347368	SBP05	LDL5			SBP5	0.0256	0.7131	4.16015
3221234	BUN5	NONHDL5	LDL5		SG1	0.0256	0.5793	1.25659
811017	SUP4	LDL5			SEX2	0.0256	0.5737	1.03741
2784414	LDL5	WHR3			PH1	0.0256	0.5508	1.05873
217127	LDL5	RBC_B5			T_HDL5	0.0256	0.5327	2.62371
3333804	DS1	LDL5			T_HDL5	0.0256	0.5144	2.53357
590607	INS602	LDL5	NONHDL5		TCHL5	0.0255	0.9319	4.79606
1590570	LDL5	GLU603	NONHDL5		TCHL5	0.0255	0.9175	4.72195
1465868	LDL5	TCHL5	GLU603		NONHDL5	0.0255	0.899	4.65071
1189963	GLU1205	LDL5	GLU05		GLU605	0.0255	0.8945	4.61377
3387100	TCHL5	GLU601			LDL5	0.0255	0.8945	4.58333
2592821	LDL5	GLU1205	HBA1C5		NONHDL5	0.0255	0.8856	4.58139
464548	LDL5	TCHL5	INS602		NONHDL5	0.0255	0.8725	4.51362
2572175	GLU603	TCHL5	NONHDL5		LDL5	0.0255	0.8641	4.42756
1355902	LDL5	PH1	GLU05		TCHL5	0.0255	0.8357	4.30096
1560738	NONHDL5	INS602	TCHL5		LDL5	0.0255	0.8357	4.28204
3239225	RBC_B3	SEX2	LDL5		TCHL5	0.0255	0.8241	4.24126
1690199	GLU02	NONHDL5			LDL5	0.0255	0.8241	4.22261
727947	PH1	LDL5	SEX1	SG1	TCHL5	0.0255	0.8203	4.22171
1701926	TCHL5	SEX1	PH1	SG1	LDL5	0.0255	0.8128	4.16471
2331773	TCHL5	PH1	GLU05		LDL5	0.0255	0.8091	4.14575
404825	GLU05	LDL5	SEX1		NONHDL5	0.0255	0.7982	4.12925
588956	GLU02	LDL5			NONHDL5	0.0255	0.7911	4.09252
595645	GLU05	LDL5	GLU605		GLU1205	0.0255	0.7876	4.28035
418497	TCHL5	RBC_B3	SEX2		LDL5	0.0255	0.7876	4.03558
1502095	GLU05	NONHDL5	SEX1		LDL5	0.0255	0.7739	3.96539
2412741	LDL5	GLU601			TCHL5	0.0255	0.7706	3.96592
3690724	HBA1C5	NONHDL5	GLU1205		LDL5	0.0255	0.7639	3.91415
121208	TCHL5	LDL5	RBC_B3		SEX2	0.0255	0.7177	1.2978
2318549	GLU605	LDL5	GLU1205		GLU05	0.0255	0.6953	4.1008
1936952	AGE4	LDL5			SEX2	0.0255	0.6568	1.18768
2783922	NONHDL5	LDL5	HBA1C5		GLU1205	0.0255	0.652	3.54341
624248	TCHL5	LDL5	SG1	SEX1	PH1	0.0255	0.6449	1.23961
2375514	SEX1	PH1	LDL5	TCHL5	SG1	0.0255	0.6357	1.37893
1097560	LDL5	INS05			PH1	0.0255	0.6312	1.21327
1375564	GLU05	NONHDL5	LDL5		SEX1	0.0255	0.6014	1.34545
3108943	GLU1205	LDL5	NONHDL5		HBA1C5	0.0255	0.5993	3.30585
1818743	LDL5	INS604			PH1	0.0255	0.5993	1.15195
1251706	LDL5	GLU05	TCHL5		PH1	0.0255	0.5933	1.14042
3051258	PLLIE3	LDL5			SEX2	0.0255	0.5615	1.01535
3022319	T_HDL5	SP2_33			LDL5	0.0255	0.5313	2.72233
1303954	LDL5	SBP02			SG1	0.0255	0.5086	1.10323
756107	TCHL5	PLAT5	SEX2	LDL5	NONHDL5	0.0253	0.9516	4.92282
886296	NONHDL5	LDL5	PLAT5	SEX2	TCHL5	0.0253	0.9465	4.8712
2592816	LDL5	GLU1205	HBA1C5		TCHL5	0.0253	0.8806	4.53204
1005504	POTA_K2	PH1	TCHL5		LDL5	0.0253	0.8634	4.42398
2302979	GLU1205	LDL5	SEX2		TCHL5	0.0253	0.8349	4.29685
1856642	NONHDL5	TCHL5	SEX2	PLAT5	LDL5	0.0253	0.831	4.25796
37740	PH1	POTA_K2	LDL5		TCHL5	0.0253	0.8157	4.19803
3277563	SEX2	GLU1205	TCHL5		LDL5	0.0253	0.8045	4.12218
2675551	SP2_35	NONHDL5			LDL5	0.0253	0.8009	4.10373
3563599	HBA1C5	GLU1205	TCHL5		LDL5	0.0253	0.7867	4.03097
1568961	LDL5	SP2_35			NONHDL5	0.0253	0.7797	4.03355
1866274	SBP2	NONHDL5			LDL5	0.0253	0.7797	3.99511
767720	SBP2	LDL5			NONHDL5	0.0253	0.7224	3.73712
2651116	LDL5	HBA1C5	TCHL5		GLU1205	0.0253	0.6413	3.48526
1557193	PLAT5	NONHDL5	TCHL5	LDL5	SEX2	0.0253	0.6367	1.15133
2859254	HEIGHT5	LDL5			WEIGHT5	0.0253	0.6344	3.34628
2985303	GLU1205	LDL5	TCHL5		HBA1C5	0.0253	0.592	3.26558
2985316	GLU1205	LDL5	TCHL5		SEX2	0.0253	0.592	1.0705
3725820	POTA_K2	LDL5	TCHL5		PH1	0.0253	0.5728	1.10102
350656	LDL5	INS1204			PH1	0.0253	0.5514	1.05988
3624438	LDL5	HIP4			PH1	0.0253	0.548	1.05335
3329225	LDL5	HBA1C2			SG1	0.0253	0.5268	1.14271
1895674	LDL5	WEIGHT5			HEIGHT5	0.0253	0.5116	2.95014
1282956	LDL5	PLAT5			T_HDL5	0.0253	0.5116	2.51978
1476108	TCHL5	T_HDL5	WAIST5	LDL5	NONHDL5	0.0252	1	5.1732
3035221	NONHDL5	SONA3	SEX1	LDL5	TCHL5	0.0252	0.9215	4.74254
2911571	TCHL5	SEX1	LDL5	SONA3	NONHDL5	0.0252	0.9167	4.74228
816434	NONHDL5	LDL5	RENIN3		TCHL5	0.0252	0.9026	4.64527
1379094	LDL5	NONHDL5	WEIGHT3		TCHL5	0.0252	0.9026	4.64527
685725	TCHL5	RENIN3	LDL5		NONHDL5	0.0252	0.898	4.64554
1602600	NONHDL5	LDL5	T_HDL5	WAIST5	TCHL5	0.0252	0.8934	4.59792
1181014	RBC_B2	NONHDL5	LDL5		SEX2	0.0252	0.8889	1.60738
1253852	WEIGHT3	TCHL5	LDL5		NONHDL5	0.0252	0.8844	4.57518
3379153	SUP5	LDL5	SG1		TCHL5	0.0252	0.867	4.46205
552871	TCHL5	SUP5	SG1		LDL5	0.0252	0.867	4.44242
2379308	T_HDL5	WAIST5	TCHL5		LDL5	0.0252	0.8502	4.35634
2584142	WAIST5	T_HDL5	NONHDL5	TCHL5	LDL5	0.0252	0.8502	4.35634
215839	TCHL5	SEX1	NONHDL5	SONA3	LDL5	0.0252	0.8421	4.31484
597276	SUB5	PH1	TCHL5		LDL5	0.0252	0.8381	4.29434
1784622	TCHL5	RENIN3	NONHDL5		LDL5	0.0252	0.8381	4.29434
3417809	SUB5	LDL5	PH1		TCHL5	0.0252	0.8302	4.27266
1477519	SEX2	NONHDL5	RBC_B2		LDL5	0.0252	0.8302	4.25386
1400138	LDL5	WAIST5	T_HDL5		TCHL5	0.0252	0.8263	4.25259
651094	NONHDL5	INS03			LDL5	0.0252	0.8186	4.19442
2357611	NONHDL5	WEIGHT3	TCHL5		LDL5	0.0252	0.7892	4.04378
378869	SEX2	LDL5	RBC_B2		NONHDL5	0.0252	0.7686	3.97613
3347633	LDL5	INS03			NONHDL5	0.0252	0.7395	3.82559
3703103	LDL5	RENIN2			SEX2	0.0252	0.6447	1.1658
3726207	LDL5	NONHDL5	WAIST5	TCHL5	T_HDL5	0.0252	0.6377	3.14086
3523694	LDL5	TCHL5	WAIST5		T_HDL5	0.0252	0.6048	2.97882
2214011	MS3	LDL5			PH1	0.0252	0.5926	1.13908
1223455	LDL5	TCHL5	SUP5		SG1	0.0252	0.5752	1.24769
47150	RBC_B3	LDL5			PH1	0.0252	0.5752	1.10563
3291155	WHR5	LDL5			PH1	0.0252	0.5677	1.09121
3312836	TCHL5	SUB5	LDL5		PH1	0.0252	0.5587	1.07391
1531944	LDL5	SP1_31			PH1	0.0252	0.535	1.02836
217099	LDL5	RBC_B5			SG1	0.0252	0.5238	1.1362
1516348	LDL5	TG3			SG1	0.0252	0.5146	1.11624
3726325	LDL5	WEIGHT5	TCHL5	T_HDL5	NONHDL5	0.025	1	5.1732
1859049	WEIGHT5	HEIGHT5	LDL5		SEX1	0.025	0.9887	2.21192
3390072	CHL_CI2	LDL5	SEX1	NONHDL5	TCHL5	0.025	0.9409	4.84238
1884376	LDL5	PLAT2	NONHDL5		TCHL5	0.025	0.9358	4.81613
58309	WEIGHT5	T_HDL5	NONHDL5	LDL5	TCHL5	0.025	0.9309	4.79091
3260826	SEX1	CHL_CI2	TCHL5	LDL5	NONHDL5	0.025	0.9211	4.76504
1531753	LDL5	CHL_CI4	NONHDL5		TCHL5	0.025	0.9211	4.74048
1402808	LDL5	CHL_CI4	TCHL5		NONHDL5	0.025	0.9115	4.71538
2504067	NONHDL5	TCHL5	CHL_CI4		LDL5	0.025	0.9021	4.62227
1756536	TCHL5	PLAT2	LDL5		NONHDL5	0.025	0.8838	4.57208
3357708	LDL5	BMI5	WEIGHT5		NONHDL5	0.025	0.8706	4.50379
3650779	WEIGHT5	LDL5	T_HDL5		TCHL5	0.025	0.8621	4.43683
830359	TCHL5	T_HDL5	WEIGHT5		LDL5	0.025	0.8621	4.41731
1026617	NONHDL5	WEIGHT5	T_HDL5	TCHL5	LDL5	0.025	0.8621	4.41731
2864809	PLAT2	TCHL5	NONHDL5		LDL5	0.025	0.8495	4.35275
3450508	LDL5	SEX2	HB3		TCHL5	0.025	0.8454	4.35088
564118	NONHDL5	TCHL5	SEX1	CHL_CI2	LDL5	0.025	0.8294	4.24976
3444581	NONHDL5	SP1_34			LDL5	0.025	0.8216	4.2098
631110	HB3	SEX2	TCHL5		LDL5	0.025	0.7991	4.09451
2342132	LDL5	SP1_34			NONHDL5	0.025	0.7813	4.04183
659138	BMI5	WEIGHT5	NONHDL5		LDL5	0.025	0.7543	3.86496
335011	TCHL5	LDL5	HB3		SEX2	0.025	0.7231	1.30757
2078068	LDL5	HEIGHT5	SEX1		WEIGHT5	0.025	0.6364	3.35683
2176123	WEIGHT5	NONHDL5	TCHL5	LDL5	T_HDL5	0.025	0.6295	3.10048
1120428	WEIGHT5	LDL5	SEX1		HEIGHT5	0.025	0.6162	3.55332
1972227	WEIGHT5	TCHL5	LDL5		T_HDL5	0.025	0.6098	3.00345
2099393	LDL5	WEIGHT5	NONHDL5		BMI5	0.025	0.5993	2.88068
2967922	LDL5	INS1205			T_HDL5	0.025	0.57	2.80742
1053808	DBP03	LDL5			PH1	0.025	0.5591	1.07468
411693	LDL5	HCT4			PH1	0.025	0.5486	1.0545
249829	LDL5	SEX2	T_HDL5		PH1	0.025	0.5418	1.04143
754071	BMI5	NONHDL5	LDL5		WEIGHT5	0.025	0.5368	2.83147
3329186	LDL5	HBA1C2			SEX1	0.025	0.5208	1.16513
1303956	LDL5	SBP02			SEX1	0.025	0.5	1.1186
2122393	NONHDL5	POTA_K5	LDL5		TCHL5	0.0249	0.9355	4.81459
1998116	TCHL5	LDL5	POTA_K5		NONHDL5	0.0249	0.9063	4.68848
1189964	GLU1205	LDL5	GLU05		NONHDL5	0.0249	0.8744	4.52345
1189971	GLU1205	LDL5	GLU05		TCHL5	0.0249	0.8744	4.50013
3379149	SUP5	LDL5	SG1		NONHDL5	0.0249	0.8571	4.43395
3098080	NONHDL5	TCHL5	POTA_K5		LDL5	0.0249	0.8325	4.26565
680294	SG1	NONHDL5	SUP5		LDL5	0.0249	0.8286	4.24566
1133568	PH1	POTA_K2	NONHDL5		LDL5	0.0249	0.8131	4.16624
37733	PH1	POTA_K2	LDL5		NONHDL5	0.0249	0.8018	4.14788
2166393	TCHL5	GLU1205	GLU05		LDL5	0.0249	0.7982	4.0899
2291787	GLU05	NONHDL5	GLU1205		LDL5	0.0249	0.7665	3.92747
3419590	MS2	LDL5			SEX2	0.0249	0.6214	1.12366
1486492	LDL5	AGE3			SEX2	0.0249	0.5939	1.07394
1375548	GLU05	NONHDL5	LDL5		GLU1205	0.0249	0.5878	3.19451
3108887	GLU1205	LDL5	NONHDL5		GLU05	0.0249	0.5859	3.45557
2985350	GLU1205	LDL5	TCHL5		GLU05	0.0249	0.5819	3.43198
1251677	LDL5	GLU05	TCHL5		GLU1205	0.0249	0.58	3.15212
57798	LDL5	POTA_K2	NONHDL5		PH1	0.0249	0.58	1.11486
1346823	NONHDL5	SUP5	LDL5		SG1	0.0249	0.5724	1.24162
2967909	LDL5	INS1205			PH1	0.0249	0.5668	1.08948
2967919	LDL5	INS1205			SEX2	0.0249	0.5668	1.02493
3413019	LDL5	HIP5			SUP5	0.0249	0.5088	2.76732
367170	HB1	LDL5			SEX2	0.0248	0.983	1.77754
812050	HCT2	HB2	LDL5		SEX2	0.0248	0.9611	1.73794
330197	PLLIE4	LDL5	NONHDL5		TCHL5	0.0248	0.9558	4.91906
811126	BMI5	LDL5	PH1	TCHL5	NONHDL5	0.0248	0.9505	4.91713
934871	PH1	LDL5	NONHDL5	BMI5	TCHL5	0.0248	0.9454	4.86554
203883	LDL5	TCHL5	PLLIE4		NONHDL5	0.0248	0.9402	4.86385
329279	NONHDL5	LDL5	POTA_K1		TCHL5	0.0248	0.9351	4.81253
202675	TCHL5	LDL5	POTA_K1		NONHDL5	0.0248	0.8827	4.56639
1906319	BMI5	TCHL5	NONHDL5	PH1	LDL5	0.0248	0.8522	4.36659
2489588	PH1	LDL5	GLU605		NONHDL5	0.0248	0.8439	4.36567
1297257	TCHL5	NONHDL5	PLLIE4		LDL5	0.0248	0.8357	4.28204
3060624	SEX2	WEIGHT2	NONHDL5		LDL5	0.0248	0.8357	4.28204
3296876	TCHL5	MS5			LDL5	0.0248	0.8278	4.24156
2318996	LDL5	MS5			TCHL5	0.0248	0.816	4.19958
1296449	POTA_K1	NONHDL5	TCHL5		LDL5	0.0248	0.816	4.1811
1355906	LDL5	PH1	GLU05		NONHDL5	0.0248	0.8122	4.20168
2940172	WEIGHT2	TCHL5	SEX2		LDL5	0.0248	0.8084	4.14216
2770418	WEIGHT2	NONHDL5	LDL5		SEX2	0.0248	0.8084	1.46181
1958845	SEX2	WEIGHT2	LDL5		NONHDL5	0.0248	0.7972	4.12408
1958838	SEX2	WEIGHT2	LDL5		TCHL5	0.0248	0.7972	4.10282
2640012	TCHL5	WEIGHT2	LDL5		SEX2	0.0248	0.7972	1.44156
3082536	HIP2	NONHDL5			LDL5	0.0248	0.7828	4.01099
2460921	GLU05	NONHDL5	PH1		LDL5	0.0248	0.7689	3.93977
1983072	LDL5	HIP2			NONHDL5	0.0248	0.7555	3.90836
3590497	PH1	GLU605	NONHDL5		LDL5	0.0248	0.7457	3.82089
2167549	HCT2	SEX2	LDL5		HB2	0.0248	0.7061	2.99996
1097549	LDL5	INS05			SEX2	0.0248	0.6135	1.10938
335304	SEX2	LDL5	HB2		HCT2	0.0248	0.6007	2.89537
75054	WBC_B5	LDL5			SEX1	0.0248	0.5925	1.32554
1375537	GLU05	NONHDL5	LDL5		PH1	0.0248	0.5845	1.12351
2507546	LDL5	GLU605	NONHDL5		PH1	0.0248	0.5728	1.10102
831883	NONHDL5	TCHL5	BMI5	LDL5	PH1	0.0248	0.5635	1.08314
74755	SEX1	LDL5	T_HDL5		PH1	0.0248	0.551	1.05911
2400494	SP3_11	LDL5			SEX1	0.0248	0.5475	1.22486
2297432	LDL5	SEX1	PH1		T_HDL5	0.0248	0.5073	2.4986
605685	LDL5	SP1_32			SG1	0.0248	0.5014	1.08761
45424	GLU03	LDL5	NONHDL5		TCHL5	0.0246	0.9451	4.86399
3713239	TCHL5	LDL5	GLU03		NONHDL5	0.0246	0.9149	4.73297
2737159	LDL5	HDL2	PH1		T_HDL5	0.0246	0.9101	4.48251
[truncated: 29,116 more rows]

## Sheet: highTGhighLDL
RuleID	Rule Body				Rule Head	Supp	Conf	Lift
1875143	LDL5	TG5			NONHDL5	0.0373	1	5.1732
1949139	TG5	TCHL5	LDL5		NONHDL5	0.0373	1	5.1732
1875133	LDL5	TG5			TCHL5	0.0373	1	5.14654
2077271	NONHDL5	TG5	LDL5		TCHL5	0.0373	1	5.14654
3052262	TG5	TCHL5	NONHDL5		LDL5	0.0373	0.6127	3.13941
2854896	TCHL5	TG5			LDL5	0.0373	0.5918	3.03232
2982118	NONHDL5	TG5			LDL5	0.0373	0.5048	2.58654
3626845	T_HDL5	TG5	LDL5		NONHDL5	0.0292	1	5.1732
3704030	TG5	LDL5	T_HDL5	TCHL5	NONHDL5	0.0292	1	5.1732
35956	NONHDL5	LDL5	T_HDL5	TG5	TCHL5	0.0292	1	5.14654
3626847	T_HDL5	TG5	LDL5		TCHL5	0.0292	1	5.14654
1875132	LDL5	TG5			T_HDL5	0.0292	0.7816	3.84961
1949128	TG5	TCHL5	LDL5		T_HDL5	0.0292	0.7816	3.84961
2077270	NONHDL5	TG5	LDL5		T_HDL5	0.0292	0.7816	3.84961
2152209	LDL5	NONHDL5	TG5	TCHL5	T_HDL5	0.0292	0.7816	3.84961
807909	TG5	T_HDL5	TCHL5		LDL5	0.0292	0.6777	3.47247
1004245	NONHDL5	TG5	T_HDL5	TCHL5	LDL5	0.0292	0.6777	3.47247
932174	NONHDL5	T_HDL5	TG5		LDL5	0.0292	0.5299	2.71515
2058290	LDL5	TG5	PH1		NONHDL5	0.0216	1	5.1732
2130893	TG5	TCHL5	LDL5	PH1	NONHDL5	0.0216	1	5.1732
2058293	LDL5	TG5	PH1		TCHL5	0.0216	1	5.14654
2259151	PH1	LDL5	NONHDL5	TG5	TCHL5	0.0216	1	5.14654
3233573	TG5	PH1	NONHDL5	TCHL5	LDL5	0.0216	0.6426	3.29262
3034289	PH1	TCHL5	TG5		LDL5	0.0216	0.6214	3.18399
1875148	LDL5	TG5			PH1	0.0216	0.5785	1.11197
1949138	TG5	TCHL5	LDL5		PH1	0.0216	0.5785	1.11197
2077287	NONHDL5	TG5	LDL5		PH1	0.0216	0.5785	1.11197
2152198	LDL5	NONHDL5	TG5	TCHL5	PH1	0.0216	0.5785	1.11197
3160298	TG5	PH1	NONHDL5		LDL5	0.0216	0.5243	2.68646
1101272	TG5	SEX1	LDL5		NONHDL5	0.0196	1	5.1732
1173245	TG5	LDL5	TCHL5	SEX1	NONHDL5	0.0196	1	5.1732
1101274	TG5	SEX1	LDL5		TCHL5	0.0196	1	5.14654
1299507	SEX1	LDL5	TG5	NONHDL5	TCHL5	0.0196	1	5.14654
2275087	TG5	TCHL5	NONHDL5	SEX1	LDL5	0.0196	0.6227	3.19065
2073550	SEX1	TG5	TCHL5		LDL5	0.0196	0.5957	3.05231
1875138	LDL5	TG5			SEX1	0.0196	0.5249	1.1743
1949141	TG5	TCHL5	LDL5		SEX1	0.0196	0.5249	1.1743
2077280	NONHDL5	TG5	LDL5		SEX1	0.0196	0.5249	1.1743
2152193	LDL5	NONHDL5	TG5	TCHL5	SEX1	0.0196	0.5249	1.1743
2204495	NONHDL5	TG5	SEX1		LDL5	0.0196	0.5	2.56195
308872	SG1	LDL5	TG5		NONHDL5	0.0193	1	5.1732
381446	TG5	SG1	LDL5	TCHL5	NONHDL5	0.0193	1	5.1732
308869	SG1	LDL5	TG5		TCHL5	0.0193	1	5.14654
508979	TG5	NONHDL5	SG1	LDL5	TCHL5	0.0193	1	5.14654
1479778	TG5	SG1	NONHDL5	TCHL5	LDL5	0.0193	0.6459	3.30953
1278920	TG5	SG1	TCHL5		LDL5	0.0193	0.6338	3.24753
1404246	TG5	NONHDL5	SG1		LDL5	0.0193	0.5422	2.77818
1875136	LDL5	TG5			SG1	0.0193	0.5172	1.12188
1949122	TG5	TCHL5	LDL5		SG1	0.0193	0.5172	1.12188
2077278	NONHDL5	TG5	LDL5		SG1	0.0193	0.5172	1.12188
2152203	LDL5	NONHDL5	TG5	TCHL5	SG1	0.0193	0.5172	1.12188
1272957	TG5	SEX2	LDL5		NONHDL5	0.0177	1	5.1732
1344455	TCHL5	TG5	LDL5	SEX2	NONHDL5	0.0177	1	5.1732
1272955	TG5	SEX2	LDL5		TCHL5	0.0177	1	5.14654
1474671	TG5	NONHDL5	LDL5	SEX2	TCHL5	0.0177	1	5.14654
2449066	TCHL5	NONHDL5	SEX2	TG5	LDL5	0.0177	0.6019	3.08408
2248241	SEX2	TCHL5	TG5		LDL5	0.0177	0.5877	3.01132
2377785	NONHDL5	SEX2	TG5		LDL5	0.0177	0.5103	2.61473
16465	LDL5	PH1	T_HDL5	TG5	NONHDL5	0.0167	1	5.1732
16464	LDL5	PH1	T_HDL5	TG5	TCHL5	0.0167	1	5.14654
2058292	LDL5	TG5	PH1		T_HDL5	0.0167	0.7748	3.81612
2130892	TG5	TCHL5	LDL5	PH1	T_HDL5	0.0167	0.7748	3.81612
2259149	PH1	LDL5	NONHDL5	TG5	T_HDL5	0.0167	0.7748	3.81612
986815	TCHL5	TG5	PH1	T_HDL5	LDL5	0.0167	0.6923	3.54728
35954	NONHDL5	LDL5	T_HDL5	TG5	PH1	0.0167	0.5735	1.10236
3626844	T_HDL5	TG5	LDL5		PH1	0.0167	0.5735	1.10236
3704031	TG5	LDL5	T_HDL5	TCHL5	PH1	0.0167	0.5735	1.10236
1113856	NONHDL5	PH1	TG5	T_HDL5	LDL5	0.0167	0.5367	2.75
2432120	WAIST5	LDL5	TG5		NONHDL5	0.0162	1	5.1732
2503760	WAIST5	TG5	TCHL5	LDL5	NONHDL5	0.0162	1	5.1732
2432118	WAIST5	LDL5	TG5		TCHL5	0.0162	1	5.14654
2635719	NONHDL5	LDL5	TG5	WAIST5	TCHL5	0.0162	1	5.14654
3604800	WAIST5	TCHL5	TG5	NONHDL5	LDL5	0.0162	0.6807	3.48784
3405829	TCHL5	TG5	WAIST5		LDL5	0.0162	0.6608	3.38587
3532784	WAIST5	TG5	NONHDL5		LDL5	0.0162	0.5765	2.95393
3334471	TG5	BMI5	LDL5		NONHDL5	0.0157	1	5.1732
3407182	LDL5	BMI5	TG5	TCHL5	NONHDL5	0.0157	1	5.1732
3334469	TG5	BMI5	LDL5		TCHL5	0.0157	1	5.14654
3534888	NONHDL5	TG5	LDL5	BMI5	TCHL5	0.0157	1	5.14654
709533	TCHL5	TG5	BMI5	NONHDL5	LDL5	0.0157	0.6832	3.50065
511080	BMI5	TG5	TCHL5		LDL5	0.0157	0.6667	3.4161
639586	TG5	NONHDL5	BMI5		LDL5	0.0157	0.5641	2.89039
2856586	SEX1	LDL5	T_HDL5	TG5	NONHDL5	0.0155	1	5.1732
2856585	SEX1	LDL5	T_HDL5	TG5	TCHL5	0.0155	1	5.14654
1101269	TG5	SEX1	LDL5		T_HDL5	0.0155	0.7883	3.88261
1173246	TG5	LDL5	TCHL5	SEX1	T_HDL5	0.0155	0.7883	3.88261
1299506	SEX1	LDL5	TG5	NONHDL5	T_HDL5	0.0155	0.7883	3.88261
32845	T_HDL5	SEX1	TCHL5	TG5	LDL5	0.0155	0.6792	3.48015
35953	NONHDL5	LDL5	T_HDL5	TG5	SEX1	0.0155	0.5294	1.18437
3626839	T_HDL5	TG5	LDL5		SEX1	0.0155	0.5294	1.18437
3704023	TG5	LDL5	T_HDL5	TCHL5	SEX1	0.0155	0.5294	1.18437
162061	T_HDL5	SEX1	NONHDL5	TG5	LDL5	0.0155	0.5192	2.66033
2951460	TG5	CHL_CI2	LDL5		NONHDL5	0.0147	1	5.1732
3021991	TG5	TCHL5	LDL5	CHL_CI2	NONHDL5	0.0147	1	5.1732
2951462	TG5	CHL_CI2	LDL5		TCHL5	0.0147	1	5.14654
3149007	TG5	CHL_CI2	LDL5	NONHDL5	TCHL5	0.0147	1	5.14654
327972	TG5	TCHL5	NONHDL5	CHL_CI2	LDL5	0.0147	0.5754	2.94829
125293	CHL_CI2	TCHL5	TG5		LDL5	0.0147	0.5508	2.82224
2595647	SONA3	LDL5	TG5		NONHDL5	0.0146	1	5.1732
2667287	TCHL5	SONA3	LDL5	TG5	NONHDL5	0.0146	1	5.1732
2595645	SONA3	LDL5	TG5		TCHL5	0.0146	1	5.14654
2799202	TG5	NONHDL5	SONA3	LDL5	TCHL5	0.0146	1	5.14654
3768309	TG5	TCHL5	SONA3	NONHDL5	LDL5	0.0146	0.6296	3.22601
3566820	TCHL5	SONA3	TG5		LDL5	0.0146	0.5965	3.05641
3693368	NONHDL5	TG5	SONA3		LDL5	0.0146	0.51	2.61319
2058392	LDL5	T_HDL5	TG5	SG1	NONHDL5	0.0143	1	5.1732
2058391	LDL5	T_HDL5	TG5	SG1	TCHL5	0.0143	1	5.14654
308870	SG1	LDL5	TG5		T_HDL5	0.0143	0.7407	3.64817
381448	TG5	SG1	LDL5	TCHL5	T_HDL5	0.0143	0.7407	3.64817
508980	TG5	NONHDL5	SG1	LDL5	T_HDL5	0.0143	0.7407	3.64817
3034318	T_HDL5	TG5	SG1	TCHL5	LDL5	0.0143	0.6897	3.53395
3160337	SG1	NONHDL5	T_HDL5	TG5	LDL5	0.0143	0.5464	2.7997
1555779	LDL5	TG5	HBA1C5		NONHDL5	0.014	1	5.1732
1634023	HBA1C5	TCHL5	TG5	LDL5	NONHDL5	0.014	1	5.1732
1555781	LDL5	TG5	HBA1C5		TCHL5	0.014	1	5.14654
1757632	NONHDL5	HBA1C5	TG5	LDL5	TCHL5	0.014	1	5.14654
2737551	TCHL5	TG5	NONHDL5	HBA1C5	LDL5	0.014	0.6364	3.26085
2531785	TCHL5	TG5	HBA1C5		LDL5	0.014	0.6164	3.15837
2661542	HBA1C5	NONHDL5	TG5		LDL5	0.014	0.5158	2.64291
884436	LDL5	WEIGHT5	TG5		NONHDL5	0.0139	1	5.1732
955365	TG5	TCHL5	LDL5	WEIGHT5	NONHDL5	0.0139	1	5.1732
884437	LDL5	WEIGHT5	TG5		TCHL5	0.0139	1	5.14654
1085131	WEIGHT5	LDL5	NONHDL5	TG5	TCHL5	0.0139	1	5.14654
2057388	WEIGHT5	NONHDL5	TCHL5	TG5	LDL5	0.0139	0.6736	3.45146
1855013	TG5	WEIGHT5	TCHL5		LDL5	0.0139	0.6467	3.31363
1983098	WEIGHT5	TG5	NONHDL5		LDL5	0.0139	0.5449	2.79201
3028094	SEX2	TG5	T_HDL5	LDL5	NONHDL5	0.0137	1	5.1732
3028093	SEX2	TG5	T_HDL5	LDL5	TCHL5	0.0137	1	5.14654
1272956	TG5	SEX2	LDL5		T_HDL5	0.0137	0.7742	3.81317
1344454	TCHL5	TG5	LDL5	SEX2	T_HDL5	0.0137	0.7742	3.81317
1474672	TG5	NONHDL5	LDL5	SEX2	T_HDL5	0.0137	0.7742	3.81317
208408	TCHL5	T_HDL5	SEX2	TG5	LDL5	0.0137	0.6761	3.46427
334270	NONHDL5	TG5	SEX2	T_HDL5	LDL5	0.0137	0.5424	2.7792
1887473	TG5	GLU1205	LDL5		NONHDL5	0.0136	1	5.1732
1963442	GLU1205	TCHL5	LDL5	TG5	NONHDL5	0.0136	1	5.1732
1887474	TG5	GLU1205	LDL5		TCHL5	0.0136	1	5.14654
2090705	TG5	GLU1205	LDL5	NONHDL5	TCHL5	0.0136	1	5.14654
3063740	TCHL5	NONHDL5	TG5	GLU1205	LDL5	0.0136	0.6013	3.081
2868216	TCHL5	TG5	GLU1205		LDL5	0.0136	0.5828	2.98621
2994580	NONHDL5	TG5	GLU1205		LDL5	0.0136	0.5191	2.65982
168172	GLU05	LDL5	TG5		NONHDL5	0.0132	1	5.1732
241017	LDL5	TG5	TCHL5	GLU05	NONHDL5	0.0132	1	5.1732
487966	SG1	LDL5	PH1	TG5	NONHDL5	0.0132	1	5.1732
168173	GLU05	LDL5	TG5		TCHL5	0.0132	1	5.14654
365166	TG5	LDL5	NONHDL5	GLU05	TCHL5	0.0132	1	5.14654
487965	SG1	LDL5	PH1	TG5	TCHL5	0.0132	1	5.14654
308871	SG1	LDL5	TG5		PH1	0.0132	0.6815	1.30996
381445	TG5	SG1	LDL5	TCHL5	PH1	0.0132	0.6815	1.30996
508978	TG5	NONHDL5	SG1	LDL5	PH1	0.0132	0.6815	1.30996
1461379	TG5	TCHL5	PH1	SG1	LDL5	0.0132	0.6345	3.25111
1333940	NONHDL5	TG5	GLU05	TCHL5	LDL5	0.0132	0.6216	3.18502
2058291	LDL5	TG5	PH1		SG1	0.0132	0.6093	1.32166
2130891	TG5	TCHL5	LDL5	PH1	SG1	0.0132	0.6093	1.32166
2259150	PH1	LDL5	NONHDL5	TG5	SG1	0.0132	0.6093	1.32166
1134250	GLU05	TG5	TCHL5		LDL5	0.0132	0.6053	3.1015
1260228	TG5	GLU05	NONHDL5		LDL5	0.0132	0.5412	2.77305
1584991	TG5	PH1	NONHDL5	SG1	LDL5	0.0132	0.5257	2.69363
387912	T_HDL5	TG5	LDL5	WAIST5	NONHDL5	0.013	1	5.1732
1285880	TG5	T_HDL5	LDL5	BMI5	NONHDL5	0.013	1	5.1732
387913	T_HDL5	TG5	LDL5	WAIST5	TCHL5	0.013	1	5.14654
1285881	TG5	T_HDL5	LDL5	BMI5	TCHL5	0.013	1	5.14654
3334470	TG5	BMI5	LDL5		T_HDL5	0.013	0.8273	4.0747
3407183	LDL5	BMI5	TG5	TCHL5	T_HDL5	0.013	0.8273	4.0747
3534891	NONHDL5	TG5	LDL5	BMI5	T_HDL5	0.013	0.8273	4.0747
2432119	WAIST5	LDL5	TG5		T_HDL5	0.013	0.8053	3.96634
2503761	WAIST5	TG5	TCHL5	LDL5	T_HDL5	0.013	0.8053	3.96634
2635720	NONHDL5	LDL5	TG5	WAIST5	T_HDL5	0.013	0.8053	3.96634
1355962	TG5	T_HDL5	WAIST5	TCHL5	LDL5	0.013	0.7459	3.82192
2261067	T_HDL5	TG5	TCHL5	BMI5	LDL5	0.013	0.7339	3.76043
1484897	T_HDL5	TG5	WAIST5	NONHDL5	LDL5	0.013	0.6149	3.15069
2390152	BMI5	NONHDL5	T_HDL5	TG5	LDL5	0.013	0.5909	3.02771
1476113	TCHL5	T_HDL5	WAIST5	LDL5	TG5	0.013	0.517	2.39451
271804	PLAT5	TG5	LDL5		NONHDL5	0.0127	1	5.1732
345210	TG5	TCHL5	LDL5	PLAT5	NONHDL5	0.0127	1	5.1732
271805	PLAT5	TG5	LDL5		TCHL5	0.0127	1	5.14654
469898	TG5	PLAT5	LDL5	NONHDL5	TCHL5	0.0127	1	5.14654
1441725	TG5	PLAT5	TCHL5	NONHDL5	LDL5	0.0127	0.6268	3.21166
1239503	TG5	PLAT5	TCHL5		LDL5	0.0127	0.6096	3.12353
1363902	TG5	PLAT5	NONHDL5		LDL5	0.0127	0.5361	2.74692
1290327	GLU605	TG5	LDL5		NONHDL5	0.0126	1	5.1732
1361788	GLU605	TG5	TCHL5	LDL5	NONHDL5	0.0126	1	5.1732
1534613	HDL2	LDL5	TG5		NONHDL5	0.0126	1	5.1732
1608194	HDL2	TG5	LDL5	TCHL5	NONHDL5	0.0126	1	5.1732
3287588	HDL2	TG5	T_HDL5	LDL5	NONHDL5	0.0126	1	5.1732
1290326	GLU605	TG5	LDL5		TCHL5	0.0126	1	5.14654
1491744	GLU605	LDL5	NONHDL5	TG5	TCHL5	0.0126	1	5.14654
1534614	HDL2	LDL5	TG5		TCHL5	0.0126	1	5.14654
1735418	HDL2	TG5	NONHDL5	LDL5	TCHL5	0.0126	1	5.14654
3287589	HDL2	TG5	T_HDL5	LDL5	TCHL5	0.0126	1	5.14654
1534615	HDL2	LDL5	TG5		T_HDL5	0.0126	1	4.9253
1608195	HDL2	TG5	LDL5	TCHL5	T_HDL5	0.0126	1	4.9253
1735419	HDL2	TG5	NONHDL5	LDL5	T_HDL5	0.0126	1	4.9253
2467101	TCHL5	GLU605	NONHDL5	TG5	LDL5	0.0126	0.6154	3.15325
465894	T_HDL5	TG5	TCHL5	HDL2	LDL5	0.0126	0.6027	3.08817
2506988	HDL2	TCHL5	TG5		LDL5	0.0126	0.6027	3.08817
2711582	TCHL5	TG5	NONHDL5	HDL2	LDL5	0.0126	0.6027	3.08817
2265010	TG5	TCHL5	GLU605		LDL5	0.0126	0.5906	3.02618
2394782	NONHDL5	TG5	GLU605		LDL5	0.0126	0.5057	2.59116
903093	TG5	LDL5	CHL_CI2	T_HDL5	NONHDL5	0.0124	1	5.1732
903094	TG5	LDL5	CHL_CI2	T_HDL5	TCHL5	0.0124	1	5.14654
2951461	TG5	CHL_CI2	LDL5		T_HDL5	0.0124	0.8447	4.1604
3021992	TG5	TCHL5	LDL5	CHL_CI2	T_HDL5	0.0124	0.8447	4.1604
3149008	TG5	CHL_CI2	LDL5	NONHDL5	T_HDL5	0.0124	0.8447	4.1604
1873329	T_HDL5	CHL_CI2	TG5	TCHL5	LDL5	0.0124	0.6797	3.48272
2003932	T_HDL5	NONHDL5	CHL_CI2	TG5	LDL5	0.0124	0.5305	2.71823
2635504	LDL5	TG5	POTA_K2		NONHDL5	0.0123	1	5.1732
2707971	TG5	LDL5	POTA_K2	TCHL5	NONHDL5	0.0123	1	5.1732
2635505	LDL5	TG5	POTA_K2		TCHL5	0.0123	1	5.14654
2838358	TG5	NONHDL5	LDL5	POTA_K2	TCHL5	0.0123	1	5.14654
15103	NONHDL5	TG5	TCHL5	POTA_K2	LDL5	0.0123	0.7107	3.64156
3604728	TG5	POTA_K2	TCHL5		LDL5	0.0123	0.688	3.52524
3736601	NONHDL5	TG5	POTA_K2		LDL5	0.0123	0.5772	2.95752
1280250	SEX1	LDL5	PH1	TG5	NONHDL5	0.0122	1	5.1732
2312788	TG5	LDL5	DS1		NONHDL5	0.0122	1	5.1732
2391142	TG5	LDL5	TCHL5	DS1	NONHDL5	0.0122	1	5.1732
1280249	SEX1	LDL5	PH1	TG5	TCHL5	0.0122	1	5.14654
2312789	TG5	LDL5	DS1		TCHL5	0.0122	1	5.14654
2514347	NONHDL5	LDL5	DS1	TG5	TCHL5	0.0122	1	5.14654
3288606	TG5	DS1	TCHL5		LDL5	0.0122	0.6439	3.29928
3492638	NONHDL5	TG5	TCHL5	DS1	LDL5	0.0122	0.6439	3.29928
1101271	TG5	SEX1	LDL5		PH1	0.0122	0.6204	1.19251
1173249	TG5	LDL5	TCHL5	SEX1	PH1	0.0122	0.6204	1.19251
1299509	SEX1	LDL5	TG5	NONHDL5	PH1	0.0122	0.6204	1.19251
2255190	SEX1	PH1	TG5	TCHL5	LDL5	0.0122	0.5986	3.06717
2058294	LDL5	TG5	PH1		SEX1	0.0122	0.5629	1.25932
2130894	TG5	TCHL5	LDL5	PH1	SEX1	0.0122	0.5629	1.25932
2259148	PH1	LDL5	NONHDL5	TG5	SEX1	0.0122	0.5629	1.25932
3415806	NONHDL5	DS1	TG5		LDL5	0.0122	0.5592	2.86529
92948	TG5	LDL5	BMI5	WAIST5	NONHDL5	0.012	1	5.1732
137438	TG5	LDL5	SUP5		NONHDL5	0.012	1	5.1732
212900	TG5	SUP5	LDL5	TCHL5	NONHDL5	0.012	1	5.1732
2996005	LDL5	RBC_B5	TG5		NONHDL5	0.012	1	5.1732
3065211	TG5	LDL5	TCHL5	RBC_B5	NONHDL5	0.012	1	5.1732
3508086	TG5	HB5	LDL5		NONHDL5	0.012	1	5.1732
3581242	LDL5	HB5	TG5	TCHL5	NONHDL5	0.012	1	5.1732
92949	TG5	LDL5	BMI5	WAIST5	TCHL5	0.012	1	5.14654
137437	TG5	LDL5	SUP5		TCHL5	0.012	1	5.14654
338645	TG5	SUP5	LDL5	NONHDL5	TCHL5	0.012	1	5.14654
2996007	LDL5	RBC_B5	TG5		TCHL5	0.012	1	5.14654
3195158	NONHDL5	LDL5	TG5	RBC_B5	TCHL5	0.012	1	5.14654
3508085	TG5	HB5	LDL5		TCHL5	0.012	1	5.14654
3708367	HB5	TG5	NONHDL5	LDL5	TCHL5	0.012	1	5.14654
3334472	TG5	BMI5	LDL5		WAIST5	0.012	0.7636	3.55313
3407184	LDL5	BMI5	TG5	TCHL5	WAIST5	0.012	0.7636	3.55313
3534889	NONHDL5	TG5	LDL5	BMI5	WAIST5	0.012	0.7636	3.55313
2432121	WAIST5	LDL5	TG5		BMI5	0.012	0.7434	3.57333
2503762	WAIST5	TG5	TCHL5	LDL5	BMI5	0.012	0.7434	3.57333
2635721	NONHDL5	LDL5	TG5	WAIST5	BMI5	0.012	0.7434	3.57333
1065594	TCHL5	TG5	BMI5	WAIST5	LDL5	0.012	0.6942	3.55701
372504	NONHDL5	TCHL5	TG5	RBC_B5	LDL5	0.012	0.6412	3.28544
886754	TCHL5	NONHDL5	HB5	TG5	LDL5	0.012	0.6316	3.23626
1305965	SUP5	TCHL5	TG5	NONHDL5	LDL5	0.012	0.6316	3.23626
1107610	TCHL5	TG5	SUP5		LDL5	0.012	0.6176	3.16452
174462	TCHL5	RBC_B5	TG5		LDL5	0.012	0.6131	3.14146
683169	HB5	TCHL5	TG5		LDL5	0.012	0.5874	3.00978
1189940	TG5	BMI5	NONHDL5	WAIST5	LDL5	0.012	0.5874	3.00978
1233125	TG5	NONHDL5	SUP5		LDL5	0.012	0.5316	2.72387
299515	TG5	RBC_B5	NONHDL5		LDL5	0.012	0.5153	2.64035
812968	TG5	NONHDL5	HB5		LDL5	0.012	0.5153	2.64035
1671301	HCT5	LDL5	TG5		NONHDL5	0.0119	1	5.1732
1742406	TCHL5	LDL5	HCT5	TG5	NONHDL5	0.0119	1	5.1732
1942720	LDL5	TG5	INS1205		NONHDL5	0.0119	1	5.1732
2022013	LDL5	INS1205	TCHL5	TG5	NONHDL5	0.0119	1	5.1732
2398188	LDL5	TG5	HIP5		NONHDL5	0.0119	1	5.1732
2400593	TG5	LDL5	DBP5		NONHDL5	0.0119	1	5.1732
2470000	HIP5	TCHL5	TG5	LDL5	NONHDL5	0.0119	1	5.1732
2473417	DBP5	TG5	LDL5	TCHL5	NONHDL5	0.0119	1	5.1732
1671303	HCT5	LDL5	TG5		TCHL5	0.0119	1	5.14654
1870938	TG5	NONHDL5	HCT5	LDL5	TCHL5	0.0119	1	5.14654
1942721	LDL5	TG5	INS1205		TCHL5	0.0119	1	5.14654
2145679	TG5	LDL5	NONHDL5	INS1205	TCHL5	0.0119	1	5.14654
2398189	LDL5	TG5	HIP5		TCHL5	0.0119	1	5.14654
2400594	TG5	LDL5	DBP5		TCHL5	0.0119	1	5.14654
2601966	LDL5	TG5	HIP5	NONHDL5	TCHL5	0.0119	1	5.14654
2605305	DBP5	TG5	LDL5	NONHDL5	TCHL5	0.0119	1	5.14654
3575872	DBP5	TCHL5	NONHDL5	TG5	LDL5	0.0119	0.6535	3.34847
2850336	HCT5	TCHL5	NONHDL5	TG5	LDL5	0.0119	0.6434	3.29672
3121866	TG5	TCHL5	NONHDL5	INS1205	LDL5	0.0119	0.6336	3.2465
3572974	TG5	NONHDL5	TCHL5	HIP5	LDL5	0.0119	0.6336	3.2465
2925073	TG5	INS1205	TCHL5		LDL5	0.0119	0.6194	3.17374
3376274	TG5	DBP5	TCHL5		LDL5	0.0119	0.6194	3.17374
3373549	TG5	HIP5	TCHL5		LDL5	0.0119	0.6103	3.12712
2646357	TCHL5	TG5	HCT5		LDL5	0.0119	0.6014	3.08151
3502216	DBP5	NONHDL5	TG5		LDL5	0.0119	0.557	2.85401
3498987	TG5	NONHDL5	HIP5		LDL5	0.0119	0.5425	2.77972
2778603	TG5	NONHDL5	HCT5		LDL5	0.0119	0.5155	2.64137
2221563	SUB5	TG5	LDL5		NONHDL5	0.0117	1	5.1732
2292975	TG5	LDL5	TCHL5	SUB5	NONHDL5	0.0117	1	5.1732
2635884	T_HDL5	TG5	LDL5	WEIGHT5	NONHDL5	0.0117	1	5.1732
2221562	SUB5	TG5	LDL5		TCHL5	0.0117	1	5.14654
2422656	NONHDL5	TG5	SUB5	LDL5	TCHL5	0.0117	1	5.14654
2635885	T_HDL5	TG5	LDL5	WEIGHT5	TCHL5	0.0117	1	5.14654
884435	LDL5	WEIGHT5	TG5		T_HDL5	0.0117	0.8454	4.16385
955366	TG5	TCHL5	LDL5	WEIGHT5	T_HDL5	0.0117	0.8454	4.16385
1085133	WEIGHT5	LDL5	NONHDL5	TG5	T_HDL5	0.0117	0.8454	4.16385
3605157	TCHL5	WEIGHT5	T_HDL5	TG5	LDL5	0.0117	0.7455	3.81987
3396733	NONHDL5	TG5	TCHL5	SUB5	LDL5	0.0117	0.6457	3.3085
3195754	SUB5	TCHL5	TG5		LDL5	0.0117	0.626	3.20756
3736856	TG5	WEIGHT5	NONHDL5	T_HDL5	LDL5	0.0117	0.5899	3.02259
3323192	NONHDL5	SUB5	TG5		LDL5	0.0117	0.5325	2.72848
44348	TG5	INS605	LDL5		NONHDL5	0.0116	1	5.1732
118226	INS605	TCHL5	TG5	LDL5	NONHDL5	0.0116	1	5.1732
44349	TG5	INS605	LDL5		TCHL5	0.0116	1	5.14654
246509	NONHDL5	TG5	LDL5	INS605	TCHL5	0.0116	1	5.14654
1215707	TCHL5	NONHDL5	INS605	TG5	LDL5	0.0116	0.6429	3.29416
1013008	TCHL5	TG5	INS605		LDL5	0.0116	0.6183	3.16811
1139309	NONHDL5	TG5	INS605		LDL5	0.0116	0.5436	2.78535
2731827	SEX1	HB5	TG5	LDL5	NONHDL5	0.0114	1	5.1732
2731828	SEX1	HB5	TG5	LDL5	TCHL5	0.0114	1	5.14654
3508084	TG5	HB5	LDL5		SEX1	0.0114	0.9524	2.13071
3581241	LDL5	HB5	TG5	TCHL5	SEX1	0.0114	0.9524	2.13071
3708368	HB5	TG5	NONHDL5	LDL5	SEX1	0.0114	0.9524	2.13071
1101266	TG5	SEX1	LDL5		HB5	0.0114	0.5839	3.37821
1173247	TG5	LDL5	TCHL5	SEX1	HB5	0.0114	0.5839	3.37821
1299503	SEX1	LDL5	TG5	NONHDL5	HB5	0.0114	0.5839	3.37821
3704778	TCHL5	SEX1	HB5	TG5	LDL5	0.0114	0.5797	2.97032
36681	TG5	SEX1	NONHDL5	HB5	LDL5	0.0114	0.5096	2.61114
517567	LDL5	TG5	SP1_31		NONHDL5	0.0113	1	5.1732
591195	TG5	LDL5	TCHL5	SP1_31	NONHDL5	0.0113	1	5.1732
896794	LDL5	SEX1	TG5	HCT5	NONHDL5	0.0113	1	5.1732
517566	LDL5	TG5	SP1_31		TCHL5	0.0113	1	5.14654
717391	SP1_31	NONHDL5	TG5	LDL5	TCHL5	0.0113	1	5.14654
896795	LDL5	SEX1	TG5	HCT5	TCHL5	0.0113	1	5.14654
1671302	HCT5	LDL5	TG5		SEX1	0.0113	0.9518	2.12936
1742405	TCHL5	LDL5	HCT5	TG5	SEX1	0.0113	0.9518	2.12936
1870939	TG5	NONHDL5	HCT5	LDL5	SEX1	0.0113	0.9518	2.12936
1691801	TG5	SP1_31	TCHL5	NONHDL5	LDL5	0.0113	0.6639	3.40176
1487717	TCHL5	TG5	SP1_31		LDL5	0.0113	0.6475	3.31773
1867044	SEX1	HCT5	TG5	TCHL5	LDL5	0.0113	0.594	3.0436
1101267	TG5	SEX1	LDL5		HCT5	0.0113	0.5766	3.18314
1173243	TG5	LDL5	TCHL5	SEX1	HCT5	0.0113	0.5766	3.18314
1299502	SEX1	LDL5	TG5	NONHDL5	HCT5	0.0113	0.5766	3.18314
1616640	TG5	SP1_31	NONHDL5		LDL5	0.0113	0.5603	2.87092
1997761	HCT5	TG5	SEX1	NONHDL5	LDL5	0.0113	0.5097	2.61165
546060	SONA3	T_HDL5	LDL5	TG5	NONHDL5	0.011	1	5.1732
546059	SONA3	T_HDL5	LDL5	TG5	TCHL5	0.011	1	5.14654
2595646	SONA3	LDL5	TG5		T_HDL5	0.011	0.7549	3.71811
2667286	TCHL5	SONA3	LDL5	TG5	T_HDL5	0.011	0.7549	3.71811
2799203	TG5	NONHDL5	SONA3	LDL5	T_HDL5	0.011	0.7549	3.71811
1518305	TG5	TCHL5	SONA3	T_HDL5	LDL5	0.011	0.6814	3.49143
1647977	T_HDL5	SONA3	TG5	NONHDL5	LDL5	0.011	0.5133	2.6301
3311740	HBA1C5	T_HDL5	TG5	LDL5	NONHDL5	0.0109	1	5.1732
3311741	HBA1C5	T_HDL5	TG5	LDL5	TCHL5	0.0109	1	5.14654
1555780	LDL5	TG5	HBA1C5		T_HDL5	0.0109	0.7755	3.81957
1634024	HBA1C5	TCHL5	TG5	LDL5	T_HDL5	0.0109	0.7755	3.81957
1757633	NONHDL5	HBA1C5	TG5	LDL5	T_HDL5	0.0109	0.7755	3.81957
487617	HBA1C5	TCHL5	TG5	T_HDL5	LDL5	0.0109	0.6972	3.57238
616680	TG5	HBA1C5	NONHDL5	T_HDL5	LDL5	0.0109	0.5352	2.74231
607083	HBA1C5	T_HDL5	LDL5	TCHL5	TG5	0.0109	0.5135	2.3783
82994	INS05	TG5	LDL5		NONHDL5	0.0107	1	5.1732
107184	TG5	LDL5	WEIGHT5	SEX1	NONHDL5	0.0107	1	5.1732
159308	TG5	TCHL5	INS05	LDL5	NONHDL5	0.0107	1	5.1732
1739706	TG5	LDL5	SBP4		NONHDL5	0.0107	1	5.1732
1816528	TG5	LDL5	SBP4	TCHL5	NONHDL5	0.0107	1	5.1732
2217937	RBC_B5	LDL5	TG5	SEX1	NONHDL5	0.0107	1	5.1732
2273702	WHR5	TG5	LDL5		NONHDL5	0.0107	1	5.1732
2347226	TG5	TCHL5	WHR5	LDL5	NONHDL5	0.0107	1	5.1732
2856890	TG5	LDL5	WBC_B5		NONHDL5	0.0107	1	5.1732
2933147	TG5	WBC_B5	LDL5	TCHL5	NONHDL5	0.0107	1	5.1732
82995	INS05	TG5	LDL5		TCHL5	0.0107	1	5.14654
107183	TG5	LDL5	WEIGHT5	SEX1	TCHL5	0.0107	1	5.14654
284679	TG5	INS05	NONHDL5	LDL5	TCHL5	0.0107	1	5.14654
1739705	TG5	LDL5	SBP4		TCHL5	0.0107	1	5.14654
1940429	TG5	SBP4	LDL5	NONHDL5	TCHL5	0.0107	1	5.14654
2217936	RBC_B5	LDL5	TG5	SEX1	TCHL5	0.0107	1	5.14654
2273701	WHR5	TG5	LDL5		TCHL5	0.0107	1	5.14654
2475850	NONHDL5	WHR5	TG5	LDL5	TCHL5	0.0107	1	5.14654
2856889	TG5	LDL5	WBC_B5		TCHL5	0.0107	1	5.14654
3054231	TG5	LDL5	WBC_B5	NONHDL5	TCHL5	0.0107	1	5.14654
2996006	LDL5	RBC_B5	TG5		SEX1	0.0107	0.8929	1.99759
3065210	TG5	LDL5	TCHL5	RBC_B5	SEX1	0.0107	0.8929	1.99759
3195157	NONHDL5	LDL5	TG5	RBC_B5	SEX1	0.0107	0.8929	1.99759
884434	LDL5	WEIGHT5	TG5		SEX1	0.0107	0.7732	1.7298
955367	TG5	TCHL5	LDL5	WEIGHT5	SEX1	0.0107	0.7732	1.7298
1085132	WEIGHT5	LDL5	NONHDL5	TG5	SEX1	0.0107	0.7732	1.7298
1081005	WEIGHT5	SEX1	TCHL5	TG5	LDL5	0.0107	0.6303	3.22959
1252890	INS05	TG5	TCHL5	NONHDL5	LDL5	0.0107	0.6303	3.22959
235716	WBC_B5	TCHL5	NONHDL5	TG5	LDL5	0.0107	0.625	3.20244
2923136	NONHDL5	TG5	TCHL5	SBP4	LDL5	0.0107	0.625	3.20244
1053183	TCHL5	INS05	TG5		LDL5	0.0107	0.6148	3.15017
3448447	TCHL5	TG5	NONHDL5	WHR5	LDL5	0.0107	0.6148	3.15017
32912	WBC_B5	TG5	TCHL5		LDL5	0.0107	0.6048	3.09893
2716667	TCHL5	SBP4	TG5		LDL5	0.0107	0.6048	3.09893
3192035	SEX1	RBC_B5	TCHL5	TG5	LDL5	0.0107	0.5952	3.04975
3248590	WHR5	TG5	TCHL5		LDL5	0.0107	0.5906	3.02618
1101270	TG5	SEX1	LDL5		RBC_B5	0.0107	0.5474	3.01718
1173248	TG5	LDL5	TCHL5	SEX1	RBC_B5	0.0107	0.5474	3.01718
1299504	SEX1	LDL5	TG5	NONHDL5	RBC_B5	0.0107	0.5474	3.01718
1101273	TG5	SEX1	LDL5		WEIGHT5	0.0107	0.5474	2.88738
1173244	TG5	LDL5	TCHL5	SEX1	WEIGHT5	0.0107	0.5474	2.88738
1299505	SEX1	LDL5	TG5	NONHDL5	WEIGHT5	0.0107	0.5474	2.88738
162316	NONHDL5	TG5	WBC_B5		LDL5	0.0107	0.5282	2.70644
1205401	SEX1	TG5	NONHDL5	WEIGHT5	LDL5	0.0107	0.5245	2.68749
2847256	SBP4	NONHDL5	TG5		LDL5	0.0107	0.5137	2.63215
3318029	TG5	SEX1	RBC_B5	NONHDL5	LDL5	0.0107	0.5	2.56195
655062	TG5	LDL5	PLLIE5		NONHDL5	0.0106	1	5.1732
726556	TG5	TCHL5	PLLIE5	LDL5	NONHDL5	0.0106	1	5.1732
1301846	TG5	LDL5	GLU605	GLU1205	NONHDL5	0.0106	1	5.1732
3301509	TG5	LDL5	HCT5	HB5	NONHDL5	0.0106	1	5.1732
655063	TG5	LDL5	PLLIE5		TCHL5	0.0106	1	5.14654
857857	NONHDL5	TG5	LDL5	PLLIE5	TCHL5	0.0106	1	5.14654
1301847	TG5	LDL5	GLU605	GLU1205	TCHL5	0.0106	1	5.14654
3301511	TG5	LDL5	HCT5	HB5	TCHL5	0.0106	1	5.14654
1671300	HCT5	LDL5	TG5		HB5	0.0106	0.8916	5.15844
1742404	TCHL5	LDL5	HCT5	TG5	HB5	0.0106	0.8916	5.15844
1870937	TG5	NONHDL5	HCT5	LDL5	HB5	0.0106	0.8916	5.15844
3508083	TG5	HB5	LDL5		HCT5	0.0106	0.881	4.86359
3581240	LDL5	HB5	TG5	TCHL5	HCT5	0.0106	0.881	4.86359
3708366	HB5	TG5	NONHDL5	LDL5	HCT5	0.0106	0.881	4.86359
1290328	GLU605	TG5	LDL5		GLU1205	0.0106	0.8409	4.57002
1361789	GLU605	TG5	TCHL5	LDL5	GLU1205	0.0106	0.8409	4.57002
1491742	GLU605	LDL5	NONHDL5	TG5	GLU1205	0.0106	0.8409	4.57002
1887472	TG5	GLU1205	LDL5		GLU605	0.0106	0.7789	4.01751
1963439	GLU1205	TCHL5	LDL5	TG5	GLU605	0.0106	0.7789	4.01751
2090703	TG5	GLU1205	LDL5	NONHDL5	GLU605	0.0106	0.7789	4.01751
1829130	PLLIE5	TG5	TCHL5	NONHDL5	LDL5	0.0106	0.6491	3.32592
1626015	TCHL5	TG5	PLLIE5		LDL5	0.0106	0.6218	3.18604
2277633	TCHL5	GLU605	TG5	GLU1205	LDL5	0.0106	0.6167	3.15991
477128	TG5	HCT5	HB5	TCHL5	LDL5	0.0106	0.6016	3.08254
2407000	NONHDL5	TG5	GLU1205	GLU605	LDL5	0.0106	0.5606	2.87246
605912	HCT5	HB5	NONHDL5	TG5	LDL5	0.0106	0.5248	2.68902
1751732	TG5	PLLIE5	NONHDL5		LDL5	0.0106	0.5248	2.68902
1758205	TG5	WHR3	LDL5		NONHDL5	0.0104	1	5.1732
1835396	LDL5	WHR3	TG5	TCHL5	NONHDL5	0.0104	1	5.1732
3496954	LDL5	RENIN4	TG5		NONHDL5	0.0104	1	5.1732
3570433	TG5	TCHL5	RENIN4	LDL5	NONHDL5	0.0104	1	5.1732
1758204	TG5	WHR3	LDL5		TCHL5	0.0104	1	5.14654
1960990	LDL5	NONHDL5	TG5	WHR3	TCHL5	0.0104	1	5.14654
3496955	LDL5	RENIN4	TG5		TCHL5	0.0104	1	5.14654
3697574	LDL5	RENIN4	NONHDL5	TG5	TCHL5	0.0104	1	5.14654
2941314	TCHL5	NONHDL5	WHR3	TG5	LDL5	0.0104	0.6822	3.49552
2737865	TG5	TCHL5	WHR3		LDL5	0.0104	0.6577	3.36999
875733	NONHDL5	TCHL5	RENIN4	TG5	LDL5	0.0104	0.6404	3.28135
671742	RENIN4	TCHL5	TG5		LDL5	0.0104	0.6186	3.16964
2866440	TG5	NONHDL5	WHR3		LDL5	0.0104	0.5935	3.04103
801387	TG5	RENIN4	NONHDL5		LDL5	0.0104	0.5177	2.65264
354366	LDL5	T_HDL5	TG5	HIP5	NONHDL5	0.0103	1	5.1732
3641309	LDL5	T_HDL5	TG5	GLU1205	NONHDL5	0.0103	1	5.1732
354367	LDL5	T_HDL5	TG5	HIP5	TCHL5	0.0103	1	5.14654
3641310	LDL5	T_HDL5	TG5	GLU1205	TCHL5	0.0103	1	5.14654
2398190	LDL5	TG5	HIP5		T_HDL5	0.0103	0.8675	4.2727
2470001	HIP5	TCHL5	TG5	LDL5	T_HDL5	0.0103	0.8675	4.2727
2601967	LDL5	TG5	HIP5	NONHDL5	T_HDL5	0.0103	0.8675	4.2727
1887475	TG5	GLU1205	LDL5		T_HDL5	0.0103	0.7579	3.73288
1963440	GLU1205	TCHL5	LDL5	TG5	T_HDL5	0.0103	0.7579	3.73288
2090706	TG5	GLU1205	LDL5	NONHDL5	T_HDL5	0.0103	0.7579	3.73288
1320960	TG5	TCHL5	HIP5	T_HDL5	LDL5	0.0103	0.6729	3.44787
820963	TG5	TCHL5	T_HDL5	GLU1205	LDL5	0.0103	0.6486	3.32336
1451842	TG5	T_HDL5	HIP5	NONHDL5	LDL5	0.0103	0.5669	2.90474
944408	T_HDL5	TG5	GLU1205	NONHDL5	LDL5	0.0103	0.5414	2.77408
58443	HIP5	TG5	LDL5	BMI5	NONHDL5	0.0102	1	5.1732
1567165	HBA1C5	LDL5	TG5	GLU1205	NONHDL5	0.0102	1	5.1732
58444	HIP5	TG5	LDL5	BMI5	TCHL5	0.0102	1	5.14654
1567166	HBA1C5	LDL5	TG5	GLU1205	TCHL5	0.0102	1	5.14654
3301510	TG5	LDL5	HCT5	HB5	SEX1	0.0102	0.9595	2.14659
896793	LDL5	SEX1	TG5	HCT5	HB5	0.0102	0.8987	5.19952
2731826	SEX1	HB5	TG5	LDL5	HCT5	0.0102	0.8875	4.89948
2398187	LDL5	TG5	HIP5		BMI5	0.0102	0.8554	4.11169
2470002	HIP5	TCHL5	TG5	LDL5	BMI5	0.0102	0.8554	4.11169
2601965	LDL5	TG5	HIP5	NONHDL5	BMI5	0.0102	0.8554	4.11169
1887471	TG5	GLU1205	LDL5		HBA1C5	0.0102	0.7474	4.12279
1963441	GLU1205	TCHL5	LDL5	TG5	HBA1C5	0.0102	0.7474	4.12279
2090704	TG5	GLU1205	LDL5	NONHDL5	HBA1C5	0.0102	0.7474	4.12279
1555778	LDL5	TG5	HBA1C5		GLU1205	0.0102	0.7245	3.93743
1634025	HBA1C5	TCHL5	TG5	LDL5	GLU1205	0.0102	0.7245	3.93743
1757634	NONHDL5	HBA1C5	TG5	LDL5	GLU1205	0.0102	0.7245	3.93743
1027223	TG5	TCHL5	BMI5	HIP5	LDL5	0.0102	0.6762	3.46478
3334468	TG5	BMI5	LDL5		HIP5	0.0102	0.6455	3.47565
3407185	LDL5	BMI5	TG5	TCHL5	HIP5	0.0102	0.6455	3.47565
3534890	NONHDL5	TG5	LDL5	BMI5	HIP5	0.0102	0.6455	3.47565
2545534	TG5	TCHL5	HBA1C5	GLU1205	LDL5	0.0102	0.6283	3.21935
1153667	NONHDL5	TG5	BMI5	HIP5	LDL5	0.0102	0.5966	3.05692
2673452	TG5	GLU1205	NONHDL5	HBA1C5	LDL5	0.0102	0.5772	2.95752
181181	LDL5	SUB5	TG5	T_HDL5	NONHDL5	0.01	1	5.1732
2021693	TG5	PLAT5	T_HDL5	LDL5	NONHDL5	0.01	1	5.1732
3328868	SG1	LDL5	SEX1	TG5	NONHDL5	0.01	1	5.1732
3377206	LDL5	TG5	GLU605	GLU05	NONHDL5	0.01	1	5.1732
181180	LDL5	SUB5	TG5	T_HDL5	TCHL5	0.01	1	5.14654
2021692	TG5	PLAT5	T_HDL5	LDL5	TCHL5	0.01	1	5.14654
3328867	SG1	LDL5	SEX1	TG5	TCHL5	0.01	1	5.14654
3377207	LDL5	TG5	GLU605	GLU05	TCHL5	0.01	1	5.14654
2221564	SUB5	TG5	LDL5		T_HDL5	0.01	0.8537	4.20473
2292974	TG5	LDL5	TCHL5	SUB5	T_HDL5	0.01	0.8537	4.20473
2422657	NONHDL5	TG5	SUB5	LDL5	T_HDL5	0.01	0.8537	4.20473
92950	TG5	LDL5	BMI5	WAIST5	T_HDL5	0.01	0.8333	4.10425
1290325	GLU605	TG5	LDL5		GLU05	0.01	0.7955	4.69177
1361790	GLU605	TG5	TCHL5	LDL5	GLU05	0.01	0.7955	4.69177
1491743	GLU605	LDL5	NONHDL5	TG5	GLU05	0.01	0.7955	4.69177
271806	PLAT5	TG5	LDL5		T_HDL5	0.01	0.7865	3.87375
345209	TG5	TCHL5	LDL5	PLAT5	T_HDL5	0.01	0.7865	3.87375
469899	TG5	PLAT5	LDL5	NONHDL5	T_HDL5	0.01	0.7865	3.87375
387911	T_HDL5	TG5	LDL5	WAIST5	BMI5	0.01	0.7692	3.69734
1285882	TG5	T_HDL5	LDL5	BMI5	WAIST5	0.01	0.7692	3.57919
168174	GLU05	LDL5	TG5		GLU605	0.01	0.7609	3.92467
241016	LDL5	TG5	TCHL5	GLU05	GLU605	0.01	0.7609	3.92467
365165	TG5	LDL5	NONHDL5	GLU05	GLU605	0.01	0.7609	3.92467
1147234	SUB5	TG5	T_HDL5	TCHL5	LDL5	0.01	0.6931	3.55138
2997235	T_HDL5	TG5	PLAT5	TCHL5	LDL5	0.01	0.6604	3.38382
551668	GLU05	TCHL5	GLU605	TG5	LDL5	0.01	0.614	3.14607
504404	TCHL5	SEX1	SG1	TG5	LDL5	0.01	0.5833	2.98877
678669	TG5	NONHDL5	GLU605	GLU05	LDL5	0.01	0.5556	2.84684
1275510	TG5	T_HDL5	NONHDL5	SUB5	LDL5	0.01	0.5556	2.84684
3121616	TG5	NONHDL5	PLAT5	T_HDL5	LDL5	0.01	0.5426	2.78023
308868	SG1	LDL5	TG5		SEX1	0.01	0.5185	1.15999
381447	TG5	SG1	LDL5	TCHL5	SEX1	0.01	0.5185	1.15999
508981	TG5	NONHDL5	SG1	LDL5	SEX1	0.01	0.5185	1.15999
1101268	TG5	SEX1	LDL5		SG1	0.01	0.5109	1.10822
1173250	TG5	LDL5	TCHL5	SEX1	SG1	0.01	0.5109	1.10822
1299508	SEX1	LDL5	TG5	NONHDL5	SG1	0.01	0.5109	1.10822

## Sheet: highTGlowLDL
RuleID	Rule Body				Rule Head	Supp	Conf	Lift
1459743	TG5	LDL1			SEX1	0.0323	0.584	1.30652
1459707	TG5	LDL1			PH1	0.0318	0.5736	1.10256
2225297	NONHDL2	TG5			LDL1	0.029	0.832	4.30092
1922218	NONHDL2	LDL1			TG5	0.029	0.7148	3.31063
1459708	TG5	LDL1			NONHDL2	0.029	0.5245	2.14999
3655756	HDL1	LDL1			TG5	0.0266	0.5487	2.54133
1680038	TG5	TCHL1			LDL1	0.0245	1	5.16938
1177465	TG5	TCHL2			LDL1	0.0245	0.6129	3.16831
881726	LDL1	TCHL2			TG5	0.0245	0.6021	2.78865
1642505	LDL1	TG5	PH1		SEX1	0.0199	0.6261	1.40071
683946	TG5	LDL1	SEX1		PH1	0.0199	0.615	1.18213
3033685	WAIST5	LDL1			TG5	0.018	0.5294	2.45194
332165	NONHDL2	TCHL2	LDL1		TG5	0.0177	0.8052	3.72932
630085	TCHL2	TG5	NONHDL2		LDL1	0.0177	0.8	4.1355
3660351	TCHL2	LDL1	TG5		NONHDL2	0.0177	0.7251	2.97227
910146	LDL1	NONHDL2	TG5		TCHL2	0.0177	0.6108	2.8196
311622	LDL1	HB5			TG5	0.0169	0.5244	2.42878
3088669	TG5	HB5	LDL1		SEX1	0.0167	0.9915	2.21818
3688305	SG1	LDL1	TG5		PH1	0.0167	0.7048	1.35474
1642503	LDL1	TG5	PH1		SG1	0.0167	0.527	1.14314
3331460	SEX1	LDL1	HB5		TG5	0.0167	0.5247	2.43017
683957	TG5	LDL1	SEX1		HB5	0.0167	0.5177	2.9952
1479454	WEIGHT5	LDL1			TG5	0.0166	0.5714	2.64646
2407773	TG5	PH1	NONHDL2		LDL1	0.0165	0.8582	4.43636
2106643	PH1	LDL1	NONHDL2		TG5	0.0165	0.7468	3.45884
910138	LDL1	NONHDL2	TG5		PH1	0.0165	0.5665	1.08891
1642495	LDL1	TG5	PH1		NONHDL2	0.0165	0.518	2.12334
1447400	SEX1	NONHDL2	TG5		LDL1	0.0163	0.8571	4.43067
1147198	LDL1	NONHDL2	SEX1		TG5	0.0163	0.7215	3.34166
910141	LDL1	NONHDL2	TG5		SEX1	0.0163	0.5616	1.25641
683941	TG5	LDL1	SEX1		NONHDL2	0.0163	0.5044	2.0676
2641054	TG5	HDL1	LDL1		PH1	0.0156	0.586	1.12639
43169	PH1	HDL1	LDL1		TG5	0.0156	0.5619	2.60246
1252131	TG5	HCT5	LDL1		SEX1	0.0153	0.9817	2.19626
1966626	T_HDL3	LDL1			TG5	0.0153	0.5602	2.59459
3378957	TG5	NONHDL1			LDL1	0.015	1	5.16938
3688304	SG1	LDL1	TG5		SEX1	0.015	0.6325	1.41503
2527573	LDL1	TG5	CHL_CI2		SEX1	0.015	0.6	1.34232
2863899	HDL1	TCHL1	TG5		LDL1	0.0149	1	5.16938
365934	TG5	LDL1	TCHL1		HDL1	0.0149	0.6082	3.46714
2641052	TG5	HDL1	LDL1		TCHL1	0.0149	0.5591	2.8838
466103	WEIGHT5	TG5	LDL1		SEX1	0.0143	0.8621	1.92869
1061360	PH1	LDL1	TCHL2		TG5	0.0143	0.6579	3.04709
704830	WEIGHT5	LDL1	SEX1		TG5	0.0143	0.6211	2.87665
1355693	PH1	TCHL2	TG5		LDL1	0.0143	0.6135	3.17141
3660352	TCHL2	LDL1	TG5		PH1	0.0143	0.5848	1.12408
3301498	TG5	HEIGHT4	LDL1		SEX1	0.0142	0.9429	2.10945
2527567	LDL1	TG5	CHL_CI2		PH1	0.0142	0.5657	1.08737
3591389	RBC_B5	LDL1			TG5	0.0142	0.5351	2.47834
2280189	NONHDL1	TG5	TCHL1		LDL1	0.014	1	5.16938
2060162	TG5	NONHDL1	LDL1		TCHL1	0.014	0.9333	4.8139
365926	TG5	LDL1	TCHL1		NONHDL1	0.014	0.5731	3.17636
404625	SEX1	TG5	TCHL2		LDL1	0.0137	0.6275	3.24379
104938	SEX1	LDL1	TCHL2		TG5	0.0137	0.6	2.77893
3660355	TCHL2	LDL1	TG5		SEX1	0.0137	0.5614	1.25596
906261	SEX1	TCHL1	TG5		LDL1	0.0136	1	5.16938
365930	TG5	LDL1	TCHL1		SEX1	0.0136	0.5556	1.24299
1856835	LDL1	TG5	WHR5		SEX1	0.0134	0.6309	1.41145
860770	TG5	SEX2	LDL1		HDL1	0.0134	0.5839	3.32861
3052994	LDL1	SEX2	HDL1		TG5	0.0134	0.5311	2.45981
2097653	WHR5	SEX1	LDL1		TG5	0.0134	0.5222	2.41859
2580503	RBC_B5	TG5	LDL1		SEX1	0.0132	0.9293	2.07903
2016679	TG5	LDL1	WAIST5		WHR5	0.0132	0.7302	3.1956
1856836	LDL1	TG5	WHR5		WAIST5	0.0132	0.6174	2.87284
2884171	SEX1	LDL1	HDL1		TG5	0.0132	0.5679	2.63025
3428732	WHR5	LDL1	WAIST5		TG5	0.0132	0.5542	2.5668
2820829	SEX1	RBC_B5	LDL1		TG5	0.0132	0.538	2.49177
1861436	TCHL1	TG5	PH1		LDL1	0.013	1	5.16938
1252130	TG5	HCT5	LDL1		HB5	0.013	0.8349	4.83039
3088668	TG5	HB5	LDL1		HCT5	0.013	0.7712	4.25744
365931	TG5	LDL1	TCHL1		PH1	0.013	0.5322	1.02298
104821	LDL1	HB5	HCT5		TG5	0.013	0.523	2.4223
2887465	HCT5	HB5	TG5	LDL1	SEX1	0.0129	0.989	2.21259
477687	HCT5	LDL1	TG5	SEX1	HB5	0.0129	0.8411	4.86626
2310595	SEX1	TG5	HB5	LDL1	HCT5	0.0129	0.7692	4.2464
3124308	HB5	LDL1	SEX1	HCT5	TG5	0.0129	0.5233	2.42369
3404398	NONHDL2	TG5	HDL1		LDL1	0.0127	0.89	4.60075
1621082	NONHDL2	SEX2	TG5		LDL1	0.0127	0.8018	4.14481
3104680	NONHDL2	LDL1	HDL1		TG5	0.0127	0.7876	3.6478
1319328	NONHDL2	LDL1	SEX2		TG5	0.0127	0.7063	3.27126
860771	TG5	SEX2	LDL1		NONHDL2	0.0127	0.5528	2.26599
656522	SG1	NONHDL2	TG5		LDL1	0.0126	0.8462	4.37433
2749092	T_HDL4	LDL1			TG5	0.0126	0.7586	3.51349
357676	NONHDL2	SG1	LDL1		TG5	0.0126	0.7458	3.45421
3688301	SG1	LDL1	TG5		NONHDL2	0.0126	0.5301	2.17294
927493	CHL_CI2	HDL1	LDL1		TG5	0.0123	0.6232	2.88638
1419283	LDL1	TG5	HEIGHT5		SEX1	0.0122	1	2.2372
1856834	LDL1	TG5	WHR5		PH1	0.0119	0.557	1.07065
2626613	TG5	NONHDL2	WHR5		LDL1	0.0117	0.8367	4.32522
3294728	CHL_CI2	NONHDL2	TG5		LDL1	0.0117	0.8283	4.2818
2321524	NONHDL2	LDL1	WHR5		TG5	0.0117	0.82	3.79787
2998569	CHL_CI2	NONHDL2	LDL1		TG5	0.0117	0.7069	3.27404
1856833	LDL1	TG5	WHR5		NONHDL2	0.0117	0.5503	2.25575
2084349	LDL1	HDL1	SG1		TG5	0.0116	0.5827	2.6988
2176141	TG5	LDL1	SONA3		PH1	0.0114	0.6202	1.19213
2754784	TG5	CHL_CI2	TCHL1		LDL1	0.0113	1	5.16938
916427	SBP05	LDL1	TG5		SBP5	0.0112	0.7723	4.50551
891016	TG5	MS5	LDL1		SEX1	0.0112	0.7647	1.71078
3672274	SBP5	LDL1	TG5		SBP05	0.0112	0.75	4.23063
410065	LDL1	HB5	RBC_B5	TG5	SEX1	0.011	1	2.2372
1797218	LDL1	TG5	RBC_B5	SEX1	HB5	0.011	0.837	4.84254
2580501	RBC_B5	TG5	LDL1		HB5	0.011	0.7778	4.50004
2310594	SEX1	TG5	HB5	LDL1	RBC_B5	0.011	0.6581	3.62734
3088671	TG5	HB5	LDL1		RBC_B5	0.011	0.6525	3.59647
650779	SEX1	HB5	RBC_B5	LDL1	TG5	0.011	0.562	2.60293
1422995	HB5	RBC_B5	LDL1		TG5	0.011	0.558	2.5844
1080695	TG5	TCHL1	SEX2		LDL1	0.0109	1	5.16938
1792290	TG5	LDL1	HB4		SEX1	0.0109	0.9048	2.02421
2921321	TG5	LDL1	BMI5		WAIST5	0.0109	0.7103	3.30512
3405729	TG5	TCHL2	SG1		LDL1	0.0109	0.608	3.14298
3106841	LDL1	SG1	TCHL2		TG5	0.0109	0.608	2.81598
2016682	TG5	LDL1	WAIST5		BMI5	0.0109	0.6032	2.89943
2254542	SEX1	WAIST5	LDL1		TG5	0.0109	0.6032	2.79375
2016681	TG5	LDL1	WAIST5		SEX1	0.0109	0.6032	1.34948
2016678	TG5	LDL1	WAIST5		PH1	0.0109	0.6032	1.15945
689713	WAIST5	LDL1	BMI5		TG5	0.0109	0.5714	2.64646
3213617	PH1	WAIST5	LDL1		TG5	0.0109	0.539	2.4964
1725971	T_HDL4	LDL1	TG5		HDL1	0.0107	0.8523	4.85867
1715568	T_HDL3	NONHDL2	TG5		LDL1	0.0107	0.8523	4.40586
1413914	T_HDL3	NONHDL2	LDL1		TG5	0.0107	0.75	3.47366
127967	T_HDL4	HDL1	LDL1		TG5	0.0107	0.7282	3.37269
3672275	SBP5	LDL1	TG5		DBP5	0.0107	0.7212	3.95641
427235	TG5	HDL1	T_HDL4		LDL1	0.0107	0.7009	3.62322
949425	LDL1	T_HDL3	TG5		NONHDL2	0.0107	0.7009	2.87307
1983124	DBP5	TG5	LDL1		SBP5	0.0107	0.6757	3.94196
2833847	WAIST4	TG5	LDL1		PH1	0.0107	0.6696	1.28708
2248076	TG5	CHL_CI2	TCHL2		LDL1	0.0107	0.6098	3.15229
279982	SEX2	TCHL2	LDL1		TG5	0.0107	0.6048	2.80116
575922	TG5	TCHL2	SEX2		LDL1	0.0107	0.5952	3.07681
1946007	TCHL2	CHL_CI2	LDL1		TG5	0.0107	0.5859	2.71362
235118	PH1	WAIST4	LDL1		TG5	0.0107	0.5319	2.46352
2580502	RBC_B5	TG5	LDL1		HCT5	0.0106	0.7475	4.1266
1252132	TG5	HCT5	LDL1		RBC_B5	0.0106	0.6789	3.74198
1983123	DBP5	TG5	LDL1		SEX1	0.0106	0.6667	1.49154
2833848	WAIST4	TG5	LDL1		SEX1	0.0106	0.6607	1.47812
466102	WEIGHT5	TG5	LDL1		WAIST5	0.0106	0.6379	2.96823
2037040	WAIST5	WEIGHT5	LDL1		TG5	0.0106	0.592	2.74187
2016680	TG5	LDL1	WAIST5		WEIGHT5	0.0106	0.5873	3.09784
2176142	TG5	LDL1	SONA3		SEX1	0.0106	0.5736	1.28326
3067977	LDL1	WAIST4	SEX1		TG5	0.0106	0.5481	2.53855
3388232	HCT5	LDL1	RBC_B5		TG5	0.0106	0.5286	2.44823
1127555	TCHL1	TG5	NONHDL2		LDL1	0.0104	1	5.16938
2371498	TG5	LDL1	HCT5	RBC_B5	SEX1	0.0104	0.9865	2.20699
2779602	HCT4	TG5	LDL1		SEX1	0.0104	0.8795	1.96761
1797219	LDL1	TG5	RBC_B5	SEX1	HCT5	0.0104	0.7935	4.38055
1820178	SUB2	LDL1	TG5		SEX1	0.0104	0.7449	1.66649
477686	HCT5	LDL1	TG5	SEX1	RBC_B5	0.0104	0.6822	3.76017
260501	LDL1	HDL1	WHR5		TG5	0.0104	0.6348	2.9401
466101	WEIGHT5	TG5	LDL1		PH1	0.0104	0.6293	1.20962
833536	LDL1	TCHL1	NONHDL2		TG5	0.0104	0.5935	2.74882
1664498	PH1	LDL1	WEIGHT5		TG5	0.0104	0.5748	2.66221
2613674	RBC_B5	SEX1	HCT5	LDL1	TG5	0.0104	0.529	2.45009
3270014	PH1	LDL1	HB5	TG5	SEX1	0.0103	1	2.2372
1785408	DBP05	LDL1	TG5		DBP5	0.0103	0.75	4.1144
2915640	SEX1	LDL1	TG5	SG1	PH1	0.0103	0.6857	1.31803
3301497	TG5	HEIGHT4	LDL1		PH1	0.0103	0.6857	1.31803
1983121	DBP5	TG5	LDL1		DBP05	0.0103	0.6486	3.77441
74141	LDL1	TG5	SG1	PH1	SEX1	0.0103	0.6154	1.37677
2310593	SEX1	TG5	HB5	LDL1	PH1	0.0103	0.6154	1.1829
3088670	TG5	HB5	LDL1		PH1	0.0103	0.6102	1.17291
3420517	TG5	INS605	LDL1		PH1	0.0103	0.6102	1.17291
2728392	LDL1	SONA2	TG5		SEX1	0.0103	0.5902	1.32039
490522	HB5	LDL1	PH1		TG5	0.0103	0.5373	2.48853
3512845	PH1	SEX1	LDL1	HB5	TG5	0.0103	0.5373	2.48853
867615	LDL1	SEX1	PH1	TG5	HB5	0.0103	0.518	2.99694
867616	LDL1	SEX1	PH1	TG5	SG1	0.0103	0.518	1.12362
111847	TCHL1	TG5	SG1		LDL1	0.0102	1	5.16938
3648604	SEX1	TG5	NONHDL2	TCHL2	LDL1	0.0102	0.8452	4.36916
3352291	SEX1	LDL1	NONHDL2	TCHL2	TG5	0.0102	0.7889	3.65383
2887787	SEX1	TCHL2	TG5	LDL1	NONHDL2	0.0102	0.7396	3.03171
916428	SBP05	LDL1	TG5		DBP5	0.0102	0.703	3.85657
1983122	DBP5	TG5	LDL1		SBP05	0.0102	0.6396	3.60788
136895	NONHDL2	SEX1	LDL1	TG5	TCHL2	0.0102	0.6228	2.875
3459285	TG5	LDL1	INS05		PH1	0.0102	0.6017	1.15657
3109661	TG5	NONHDL2	LDL1	TCHL2	SEX1	0.0102	0.5726	1.28102
2077820	TG5	WHR5	TCHL1		LDL1	0.01	1	5.16938
2787610	WAIST5	TG5	NONHDL2		LDL1	0.01	0.8333	4.30764
511175	TCHL2	LDL1	NONHDL2	PH1	TG5	0.01	0.8333	3.85947
2480357	LDL1	WAIST5	NONHDL2		TG5	0.01	0.8333	3.85947
812126	NONHDL2	TG5	TCHL2	PH1	LDL1	0.01	0.7955	4.11224
416378	HDL1	WAIST5	LDL1		TG5	0.01	0.7143	3.30831
47384	LDL1	PH1	TG5	TCHL2	NONHDL2	0.01	0.7	2.86938
2921322	TG5	LDL1	BMI5		WEIGHT5	0.01	0.6542	3.45072
3214973	TG5	SBP04	LDL1		PH1	0.01	0.6542	1.25748
1320986	TG5	LDL1	SBP4		SEX1	0.01	0.6306	1.41078
1092154	NONHDL2	TG5	LDL1	PH1	TCHL2	0.01	0.6087	2.80991
466104	WEIGHT5	TG5	LDL1		BMI5	0.01	0.6034	2.90039
2942533	WEIGHT5	LDL1	BMI5		TG5	0.01	0.6034	2.79467
3109660	TG5	NONHDL2	LDL1	TCHL2	PH1	0.01	0.5645	1.08506
2016683	TG5	LDL1	WAIST5		HDL1	0.01	0.5556	3.16728
2016677	TG5	LDL1	WAIST5		NONHDL2	0.01	0.5556	2.27747
